# Supplementary material for: Absorbance summation: A novel approach for analyzing high-throughput ELISA data in the absence of a standard
Source: PLoS One. 2018 Jun 8;13(6):e0198528. doi: 10.1371/journal.pone.0198528 (PMC5993274; doi:10.1371/journal.pone.0198528)
Supplement: S1 Data — (CSV) [file pone.0198528.s007.csv]

Specificity	Ag	Strain	Mouse	Sample/ Bleed	_30	_90	_270	_810	_2430	_7290	_21870	_65610	_196830	_590490	_1771470	_5314410	OD SUM	Yellow
IgG	Biotinylated 4E10 (streptavidin tethered)	D	7	4	***technical issue												0	N
IgG	Biotinylated 4E10 (streptavidin tethered)	D	4	1	***No sera in tube***												0	N
IgG	Biotinylated 4E10 (streptavidin tethered)	D	9	4	*** technical issue												0	N
IgG	sp400	D	4	1	*** no sera in tube***												0	N
IgG	sp62	D	4	1	*** no sera in tube***												0	N
IgG	B.CaseA_V1_V2_Tags	D	4	1	*** no sera in the tube**												0	N
IgG	B.CaseA_V1_V2_Tags_N156QN160Q	D	4	1	*** no sera in the tube**												0	N
IgG	JRFL gp140	D	4	1	** no sera in the tube**												0	N
IgG	sp400	A	7	5	4	3.7272	2.3403	1.0984	0.5056	0.223	0.1046	0.063	0.0499	0.0459	0.0444	0.0445	12.2468	Y
IgG	sp400	A	9	5	4	3.9747	3.8661	3.4946	2.5521	1.2837	0.5067	0.2234	0.1016	0.0623	0.0526	0.0457	20.1635	Y
IgG	sp400	C	7	5	4	4	3.891	3.4148	2.2631	0.7268	0.3879	0.2709	0.1349	0.0754	0.053	0.0472	19.265	Y
IgG	sp400	C	9	5	4	3.6698	3.5823	3.2809	2.4343	1.4165	0.6101	0.333	0.1683	0.0846	0.0562	0.0567	19.6927	Y
IgG	sp400	D	8	3	4	4	3.8706	2.8346	1.5358	0.5922	0.2652	0.1181	0.0839	0.0589	0.0506	0.0504	17.4603	Y
IgG	sp400	D	5	5	4	3.9489	3.9129	3.6126	2.6267	1.3045	0.594	0.2298	0.115	0.0674	0.0534	0.0527	20.5179	Y
IgG	sp400	D	7	5	4	4	4	3.7601	2.6408	1.2881	0.617	0.2585	0.1249	0.0701	0.0536	0.0487	20.8618	Y
IgG	sp400	D	9	5	4	3.4794	1.9763	0.892	0.4816	0.163	0.0939	0.061	0.0548	0.0462	0.046	0.0462	11.3404	Y
IgG	JRFL gp140	A	3	2	4	4	3.5703	1.903	0.9583	0.3351	0.1543	0.0766	0.0549	0.0465	0.0451	0.0441	15.1882	Y
IgG	JRFL gp140	A	4	2	4	4	3.9146	3.015	1.6538	0.6508	0.274	0.1415	0.0707	0.0553	0.0467	0.051	17.8734	Y
IgG	JRFL gp140	A	5	2	4	4	3.7758	2.3501	1.1955	0.4537	0.1872	0.0966	0.0731	0.0489	0.045	0.0545	16.2804	Y
IgG	JRFL gp140	A	6	2	4	4	3.7227	2.5407	1.446	0.6108	0.2602	0.1267	0.0682	0.0542	0.0464	0.0448	16.9207	Y
IgG	JRFL gp140	A	7	2	4	4	3.5093	1.9638	1.0389	0.4107	0.1877	0.0959	0.0628	0.0493	0.046	0.044	15.4084	Y
IgG	JRFL gp140	A	8	2	4	4	3.8278	2.9274	1.8456	0.8243	0.8026	0.1662	0.0901	0.0553	0.0482	0.044	18.6315	Y
IgG	JRFL gp140	A	9	2	4	3.6487	2.8729	1.5863	0.7935	0.2913	0.1472	0.0795	0.0548	0.0474	0.0531	0.0438	13.6185	Y
IgG	JRFL gp140	A	10	2	4	4	3.9495	2.9875	1.6974	0.736	0.3029	0.137	0.0895	0.0608	0.0474	0.0457	18.0537	Y
IgG	JRFL gp140	A	9	3	4	4	3.8735	3.9503	3.2844	1.8246	0.7475	0.3356	0.147	0.1016	0.064	0.079	22.4075	Y
IgG	JRFL gp140	A	1	5	4	3.9544	3.9878	3.9784	3.8786	3.1258	1.6677	0.7761	0.3156	0.141	0.0767	0.0625	25.9646	Y
IgG	JRFL gp140	A	2	5	4	3.9905	3.9811	3.9611	3.9088	3.5228	2.2571	0.9639	0.4049	0.1747	0.0918	0.0548	27.3115	Y
IgG	JRFL gp140	A	4	5	4	4	4	4	3.9089	3.5042	2.1454	0.9744	0.3927	0.1792	0.0909	0.0671	27.2628	Y
IgG	JRFL gp140	A	5	5	4	4	4	4	4	3.9731	3.2005	1.6757	0.6416	0.2669	0.1191	0.0765	29.9534	Y
IgG	JRFL gp140	A	6	5	4	4	4	3.9825	3.7864	2.805	1.3603	0.5703	0.2233	0.0996	0.0587	0.0506	24.9367	Y
IgG	JRFL gp140	A	7	5	4	4	4	4	4	3.2594	3.2865	1.6862	0.6604	0.2784	0.1171	0.0693	29.3573	Y
IgG	JRFL gp140	A	9	5	4	3.7813	3.7652	3.7072	3.762	3.6953	2.5399	1.2653	0.4842	0.2144	0.0957	0.0781	27.3886	Y
IgG	JRFL gp140	A	10	5	4	3.9329	3.8257	3.7655	3.6598	3.6817	3.5319	3.0573	1.7632	0.7437	0.2989	0.1317	32.3923	Y
IgG	JRFL gp140	B	10	2	4	3.4333	3.2635	2.5453	1.2436	0.5974	0.3152	0.1398	0.0724	0.0524	0.0462	0.0428	15.7519	Y
IgG	JRFL gp140	B	9	5	4	3.4705	3.5262	3.5367	3.2143	2.8505	2.0569	1.033	0.5164	0.2057	0.0965	0.0614	24.5681	Y
IgG	JRFL gp140	C	4	2	4	3.7935	3.0541	1.9856	1.092	0.5547	0.2543	0.1326	0.0808	0.0589	0.0598	0.0572	15.1235	Y
IgG	JRFL gp140	C	5	2	4	4	4	4	3.0363	1.6846	0.7171	0.3589	0.1642	0.104	0.0608	0.0587	22.1846	Y
IgG	JRFL gp140	C	6	2	4	4	3.8801	3.7886	2.5861	1.6222	0.9218	0.4782	0.2537	0.1283	0.0671	0.0593	21.7854	Y
IgG	JRFL gp140	C	8	2	4	4	4	3.4637	1.6255	1.1349	0.3693	0.2119	0.1175	0.0725	0.0601	0.0573	19.1127	Y
IgG	JRFL gp140	C	9	2	4	3.8823	3.8724	3.247	1.8927	0.964	0.3844	0.2184	0.116	0.072	0.0516	0.0506	18.7514	Y
IgG	JRFL gp140	C	10	2	4	3.9661	3.4863	2.3524	1.1916	0.609	0.276	0.1299	0.0922	0.0768	0.0584	0.0556	16.2943	Y
IgG	JRFL gp140	C	7	5	4	4	4	4	4	3.8032	2.4305	1.39	0.7077	0.3047	0.1435	0.0845	28.8641	Y
IgG	JRFL gp140	C	9	5	4	3.6272	3.5924	3.5779	3.4709	3.3148	2.2293	1.2068	0.573	0.2542	0.1333	0.0767	26.0565	Y
IgG	JRFL gp140	D	2	2	4	3.8193	3.7966	3.802	3.5521	2.2539	1.2067	0.4532	0.2288	0.098	0.0621	0.0669	23.3396	Y
IgG	JRFL gp140	D	3	2	4	4	4	3.4878	2.0234	1.1321	0.5282	0.2856	0.1142	0.1173	0.0534	0.0648	19.8068	Y
IgG	JRFL gp140	D	5	2	4	4	4	4	2.45	1.6172	1.0531	0.4759	0.2213	0.1025	0.0644	0.115	22.0994	Y
IgG	JRFL gp140	D	6	2	4	4	3.8424	3.0245	1.7753	1.1075	0.5007	0.2142	0.1058	0.0653	0.0525	0.0857	18.7739	Y
IgG	JRFL gp140	D	7	2	4	4	4	4	2.5995	0.3973	0.9388	0.4867	0.2345	0.1141	0.0661	0.0534	20.8904	Y
IgG	JRFL gp140	D	8	2	4	4	3.694	2.857	1.3242	0.6762	0.3256	0.129	0.0819	0.0578	0.0591	0.1217	17.3265	Y
IgG	JRFL gp140	D	9	2	4	3.5583	3.1703	2.1717	0.9547	0.4645	0.1917	0.0941	0.0609	0.05	0.0462	0.0474	14.8098	Y
IgG	JRFL gp140	D	10	2	4	4	3.7596	3.1748	1.8652	0.7835	0.3401	0.1494	0.0797	0.0558	0.0483	0.0505	18.3069	Y
IgG	JRFL gp140	D	1	5	4	3.9833	4	4	3.966	3.8186	2.6488	1.5193	0.9137	0.3533	0.1846	0.1133	29.5009	Y
IgG	JRFL gp140	D	3	5	4	3.5606	3.4489	3.5144	3.4929	3.3616	2.6333	1.3623	0.5965	0.2347	0.1061	0.0678	26.3791	Y
IgG	JRFL gp140	D	4	5	4	4	4	3.9737	3.9361	3.8221	3.0416	1.6109	0.7497	0.3297	0.1477	0.0927	29.7042	Y
IgG	JRFL gp140	D	5	5	4	4	4	4	3.9977	3.9244	3.5147	2.2621	1.0402	0.4925	0.1815	0.1024	31.5155	Y
IgG	JRFL gp140	D	7	5	4	4	4	4	4	4	3.8949	2.4842	1.2639	0.5508	0.2374	0.0966	32.5278	Y
IgG	JRFL gp140	D	9	5	4	3.9062	4	4	3.7766	3.939	3.3004	1.9546	0.8567	0.3779	0.1554	0.0798	30.3466	Y
IgG	B.CaseA_V1_V2_Tags	A	5	5	4	3.9296	3.4338	2.052	0.8946	0.3752	0.1481	0.0804	0.0564	0.0466	0.0484	0.0461	15.1112	Y
IgG	B.CaseA_V1_V2_Tags	C	9	5	4	3.4473	3.2847	2.3374	1.2849	0.5761	0.2386	0.1278	0.0761	0.0575	0.0487	0.0466	15.5257	Y
IgG	B.CaseA_V1_V2_Tags	D	7	5	4	3.8077	3.1909	2.0152	1.0242	0.4492	0.173	0.0849	0.054	0.0447	0.0404	0.0395	14.9237	Y
IgG	B.CaseA_V1_V2_Tags_N156QN160Q	A	5	5	4	3.1198	1.725	0.8372	0.3441	0.1564	0.0746	0.0556	0.0484	0.046	0.0448	0.0535	10.5054	Y
IgG	B.CaseA_V1_V2_Tags_N156QN160Q	C	9	5	4	3.3353	3.1046	2.0112	1.0213	0.4154	0.2129	0.1077	0.0731	0.0654	0.0468	0.0465	14.4402	Y
IgG	B.CaseA_V1_V2_Tags_N156QN160Q	D	6	4	4	3.9848	3.9346	3.527	3.2658	1.7116	0.9172	0.3718	0.1769	0.0964	0.0653	0.0517	22.1031	Y
IgG	B.CaseA_V1_V2_Tags_N156QN160Q	D	6	5	4	4	4	3.8949	3.3943	2.1586	1.0173	0.3842	0.1855	0.0882	0.062	0.0503	23.2353	Y
IgM	B.CaseA_V1_V2_Tags_N156QN160Q	D	5	2	4	3.8035	2.8349	1.2125	0.4585	0.1863	0.0946	0.0638	0.0536	0.0496	0.0472	0.058	12.8625	Y
IgM	B.CaseA_V1_V2_Tags_N156QN160Q	D	4	5	4	3.83	2.6735	1.1525	0.4247	0.1978	0.1036	0.0652	0.0543	0.0504	0.0497	0.0674	12.6691	Y
IgM	B.CaseA_V1_V2_Tags_N156QN160Q	D	5	5	4	3.8776	3.7534	3.6215	2.7556	1.1702	0.4255	0.1883	0.1058	0.0683	0.0641	0.0594	20.0897	Y
IgM	B.CaseA_V1_V2_Tags_N156QN160Q	D	7	5	4	4	3.5695	1.6606	0.6259	0.2685	0.1294	0.0804	0.0602	0.0519	0.0494	0.0591	14.5549	Y
IgG	B.CaseA_V1_V2_Tags	D	6	5	3.9978	3.9519	3.9539	3.9598	3.6941	2.4283	1.1928	0.5214	0.2174	0.1003	0.0604	0.0468	24.1249	Y
IgG	JRFL gp140	C	3	2	3.9954	3.8555	3.8235	3.1124	2.2012	1.3431	0.6938	0.2996	0.1417	0.0859	0.0559	0.0556	19.6636	Y
IgG	JRFL gp140	A	8	5	3.9931	3.9957	4	4	4	4	3.8882	2.3151	1.0019	0.4213	0.1734	0.0839	31.8726	Y
IgG	JRFL gp140	A	3	5	3.9927	4	3.9922	3.9566	3.8619	3.2434	1.8501	0.8273	0.3293	0.1541	0.082	0.0595	26.3491	Y
IgG	JRFL gp140	A	5	3	3.9874	4	3.9971	3.9523	3.7984	2.7323	1.2898	0.5493	0.2152	0.1056	0.0641	0.051	24.7425	Y
IgG	sp400	A	9	3	3.9871	3.9144	3.4714	2.2199	0.9847	0.3848	0.1581	0.0821	0.0575	0.0524	0.0474	0.0456	15.4054	Y
IgM	B.CaseA_V1_V2_Tags_N156QN160Q	D	4	4	3.9854	3.8925	2.7119	1.0929	0.3495	0.2182	0.0956	0.079	0.0737	0.056	0.0631	0.0717	12.6895	Y
IgG	sp400	A	5	5	3.9805	3.8391	2.8922	1.5	0.8109	0.3363	0.1492	0.0786	0.0545	0.0469	0.0443	0.0622	13.7947	Y
IgG	JRFL gp140	D	8	3	3.9798	3.9537	3.9383	3.9034	3.8605	3.3311	2.3814	1.1171	0.4912	0.2228	0.1163	0.0912	27.3868	Y
IgG	JRFL gp140	D	9	3	3.9788	3.966	3.9571	3.8742	3.5644	2.5834	1.5018	0.6701	0.3022	0.143	0.0829	0.0621	24.686	Y
IgG	sp400	A	4	5	3.978	3.883	3.6749	2.4676	1.515	0.5731	0.2336	0.1162	0.069	0.0515	0.0487	0.0502	16.6608	Y
IgG	JRFL gp140	D	6	5	3.9751	4	3.988	3.9659	3.9201	3.8557	3.4023	2.0253	0.9373	0.4384	0.1806	0.0982	30.7869	Y
IgG	JRFL gp140	A	8	3	3.9745	3.9523	3.9565	3.9458	3.8824	3.2231	1.7148	0.7858	0.32	0.1448	0.1195	0.0763	26.0958	Y
IgG	JRFL gp140	A	7	3	3.9737	3.9612	3.9446	3.9382	3.8796	3.4239	1.0546	1.1291	0.352	0.1563	0.0819	0.0585	25.9536	Y
IgG	sp400	C	5	5	3.9714	3.6689	3.0062	1.7199	0.7676	0.3189	0.1475	0.0851	0.0583	0.0494	0.0451	0.0512	13.8895	Y
IgG	sp400	A	8	5	3.9638	3.8988	3.7735	3.1091	2.041	0.9575	0.3791	0.172	0.086	0.0549	0.0476	0.0471	18.5304	Y
IgG	sp400	C	2	5	3.9597	3.8271	3.72	3.3705	2.4929	0.9877	0.3888	0.2609	0.1256	0.0747	0.0552	0.0488	19.3119	Y
IgG	JRFL gp140	A	10	3	3.9576	3.9335	3.9555	3.932	3.9602	3.8783	3.1773	1.9513	0.8985	0.3838	0.1781	0.0976	30.3037	Y
IgG	JRFL gp140	A	8	4	3.9575	3.9432	3.9161	3.9263	3.9025	3.815	3.0941	1.6252	0.6622	0.2879	0.1279	0.0741	29.332	Y
IgM	B.CaseA_V1_V2_Tags_N156QN160Q	D	2	5	3.9575	3.8372	3.7178	2.3711	0.9071	0.3601	0.1445	0.0833	0.0639	0.056	0.0534	0.0777	15.6296	Y
IgG	JRFL gp140	A	6	3	3.9557	3.9222	3.9178	3.8882	3.7508	2.6522	1.3155	0.5871	0.2162	0.1081	0.0629	0.0519	24.4286	Y
IgG	B.CaseA_V1_V2_Tags_N156QN160Q	D	4	5	3.9555	3.0624	1.7788	0.7246	0.3279	0.1301	0.0774	0.0539	0.0463	0.0442	0.0444	0.0437	10.2892	Y
IgG	JRFL gp140	A	9	4	3.9537	3.8162	3.8875	3.9231	3.8337	3.5233	2.1503	1.1019	0.4487	0.2015	0.0949	0.0653	27.0001	Y
IgG	B.CaseA_V1_V2_Tags_N156QN160Q	A	10	4	3.9533	3.45	2.3422	1.1721	0.4917	0.19	0.0916	0.0651	0.0528	0.0462	0.0528	0.0438	11.9516	Y
IgG	JRFL gp140	D	10	3	3.9521	3.8983	3.9085	3.8807	3.7807	3.6873	2.8485	1.5793	0.711	0.3226	0.1549	0.0907	28.8146	Y
IgG	JRFL gp140	D	9	4	3.9505	3.9435	3.9344	3.9563	3.8899	3.4849	2.3497	1.3119	0.5185	0.2704	0.1114	0.0766	27.798	Y
IgG	JRFL gp140	A	7	4	3.9493	3.922	3.9161	3.9086	3.8773	3.7861	3.0747	1.5189	0.6726	0.2811	0.1332	0.0767	29.1166	Y
IgG	JRFL gp140	D	4	4	3.9468	3.9306	3.9154	3.8783	3.8376	3.545	2.883	1.4376	0.6674	0.3163	0.1502	0.0813	28.5895	Y
IgG	JRFL gp140	D	7	3	3.9432	3.9305	3.9275	3.8994	3.7933	3.5029	2.7156	0.9825	0.5691	0.255	0.1297	0.0772	27.7259	Y
IgG	JRFL gp140	A	2	4	3.9398	3.9531	3.9313	3.8603	3.7775	2.3086	1.147	0.4976	0.1984	0.0972	0.0666	0.052	23.8294	Y
IgG	sp400	A	1	5	3.9391	3.8844	3.8273	3.5824	2.7115	1.3794	0.5928	0.2544	0.1134	0.0674	0.0797	0.0462	20.478	Y
IgG	JRFL gp140	A	3	3	3.939	3.9361	3.9135	3.917	3.9141	3.586	2.0999	0.908	0.3585	0.1528	0.0816	0.0591	26.8656	Y
IgG	sp400	D	1	5	3.9383	3.8189	3.7486	2.5165	1.4204	0.5941	0.2561	0.1268	0.0754	0.0591	0.0507	0.0509	16.6558	Y
IgG	JRFL gp140	A	1	4	3.9368	3.924	3.9157	3.903	3.895	3.4788	2.1184	0.9775	0.3933	0.1861	0.0968	0.0618	26.8872	Y
IgG	B.CaseA_V1_V2_Tags	A	10	5	3.9347	3.8752	3.7122	2.9953	1.8429	0.9249	0.3858	0.1756	0.0839	0.0578	0.0502	0.0482	18.0867	Y
IgG	B.CaseA_V1_V2_Tags	A	4	5	3.9321	3.3691	2.1112	0.8998	0.3828	0.1633	0.0825	0.0576	0.0504	0.0497	0.0624	0.044	11.2049	Y
IgM	JRFL gp140	B	6	5	3.9295	3.1639	1.5441	0.4127	0.1497	0.086	0.0559	0.0483	0.0457	0.0465	0.0434	0.0432	9.5689	Y
IgG	JRFL gp140	D	1	4	3.9272	3.9225	3.9096	3.8895	3.916	3.8602	3.0801	1.8536	0.7939	0.3486	0.1641	0.0854	29.7507	Y
IgG	JRFL gp140	B	7	2	3.927	3.8412	3.2242	2.5934	1.3807	0.5742	0.3094	0.146	0.0775	0.0544	0.0476	0.0441	16.2197	Y
IgG	sp400	A	1	4	3.9254	4	4	4	3.5989	2.0369	0.9253	0.3902	0.1855	0.0958	0.0603	0.0541	23.2724	Y
IgG	sp400	A	8	3	3.9225	3.8966	3.7808	2.9564	1.4355	0.564	0.2213	0.1039	0.0725	0.0518	0.0467	0.0558	17.1078	Y
IgG	JRFL gp140	C	4	5	3.9223	3.8925	3.8688	3.8847	3.8101	3.5291	2.4463	1.6491	0.7839	0.3882	0.1876	0.1167	28.4793	Y
IgG	sp400	D	3	5	3.9221	3.4573	3.4325	3.4223	2.7228	1.3779	0.533	0.2687	0.1123	0.0628	0.0494	0.0477	19.4088	Y
IgG	JRFL gp140	C	6	5	3.9218	3.9007	3.8815	3.8883	3.7155	3.195	2.2985	1.1792	0.5428	0.2455	0.1264	0.0758	26.971	Y
IgG	JRFL gp140	A	4	3	3.921	3.8979	3.8464	3.7435	3.2495	1.9029	0.8149	0.3397	0.1429	0.08	0.0545	0.0651	22.0583	Y
IgG	JRFL gp140	C	5	5	3.9206	3.9494	3.9145	3.8966	3.6507	2.9968	1.5624	0.8991	0.3969	0.2109	0.1126	0.0686	25.5791	Y
IgM	JRFL gp140	B	7	5	3.9201	2.8294	0.7784	0.1978	0.101	0.06	0.049	0.0456	0.0446	0.0432	0.0427	0.0428	8.1546	Y
IgG	JRFL gp140	A	4	4	3.9198	3.8176	3.6521	3.8714	3.7457	2.739	1.455	0.5805	0.2255	0.1102	0.0686	0.1097	24.2951	Y
IgG	JRFL gp140	C	3	5	3.9195	3.8702	3.8494	3.8738	3.8222	3.7015	2.4523	2.1934	1.2061	0.5609	0.2944	0.1402	29.8839	Y
IgG	sp400	A	10	3	3.9153	3.9	3.8421	3.4679	2.0882	0.8329	0.3475	0.1377	0.0896	0.0572	0.0486	0.048	18.775	Y
IgG	JRFL gp140	A	10	4	3.9142	3.916	3.8972	3.918	3.9229	3.8403	3.5967	2.72	1.3182	0.5792	0.2422	0.1256	31.9905	Y
IgG	JRFL gp140	D	4	3	3.9121	3.8938	3.9189	3.8855	3.751	2.9305	1.622	0.7672	0.3323	0.1598	0.0838	0.0636	25.3205	Y
IgG	JRFL gp140	D	3	4	3.909	3.546	3.4142	3.4131	3.5103	3.4599	2.9176	1.6172	0.7445	0.3223	0.1488	0.1225	27.1254	Y
IgM	B.CaseA_V1_V2_Tags_N156QN160Q	D	5	3	3.9086	3.6946	3.7119	3.6378	3.0846	1.7417	0.4512	0.207	0.0938	0.0741	0.0654	0.0943	20.765	Y
IgG	sp400	A	10	5	3.9085	3.8726	3.8532	3.6652	3.1013	1.8895	0.7753	0.3414	0.1515	0.0771	0.0533	0.0481	21.737	Y
IgG	B.CaseA_V1_V2_Tags	D	4	5	3.9083	3.6814	2.7015	1.457	0.6484	0.2801	0.1124	0.066	0.0508	0.0434	0.041	0.0395	13.0298	Y
IgG	sp400	D	7	4	3.9059	3.8135	3.6549	2.8146	1.8274	0.8003	0.3534	0.1672	0.0898	0.0436	0.0513	0.0482	17.5701	Y
IgG	B.CaseA_V1_V2_Tags	A	1	5	3.9058	3.8397	3.6196	2.6973	1.36	0.538	0.2218	0.1114	0.0674	0.0543	0.046	0.0472	16.5085	Y
IgG	JRFL gp140	D	7	4	3.9057	3.9109	3.8905	3.8843	3.8863	3.8032	3.279	2.2623	0.971	0.485	0.199	0.1148	30.592	Y
IgG	JRFL gp140	A	3	4	3.9036	3.9873	3.9869	3.9604	3.8926	3.5305	1.8902	0.9145	0.3583	0.1761	0.0893	0.0618	26.7515	Y
IgG	sp400	D	10	5	3.9016	3.4225	3.405	3.3256	2.4439	1.3253	0.4939	0.2124	0.1078	0.0638	0.0495	0.0479	18.7992	Y
IgG	sp400	C	9	3	3.9001	3.9022	3.7291	2.6096	1.527	0.4757	0.2592	0.0958	0.0925	0.0575	0.0509	0.0457	16.7453	Y
IgG	sp400	A	4	4	3.8996	3.8639	3.7105	2.8721	1.3871	0.5334	0.1951	0.0896	0.0658	0.0478	0.0484	0.0459	16.7592	Y
IgG	sp400	C	9	4	3.8988	3.7511	3.6646	3.4681	2.4432	1.2681	0.5607	0.2609	0.1422	0.0797	0.0577	0.0473	19.6424	Y
IgG	JRFL gp140	A	1	2	3.896	3.6447	3.5757	2.7582	1.6496	0.6565	0.3169	0.127	0.0692	0.0543	0.0467	0.0437	16.8385	Y
IgG	B.CaseA_V1_V2_Tags_N156QN160Q	D	6	3	3.8948	3.6874	3.5199	2.282	1.4527	0.4541	0.2672	0.1202	0.0689	0.051	0.0463	0.045	15.8895	Y
IgG	JRFL gp140	C	6	3	3.8942	3.8384	3.6988	3.7619	3.6869	2.8385	2.4222	0.9721	0.5835	0.2187	0.1456	0.0801	26.1409	Y
IgG	JRFL gp140	A	2	2	3.8939	3.5345	2.2625	1.0308	0.4467	0.1756	0.0908	0.0579	0.0487	0.0447	0.0436	0.0536	11.6833	Y
IgG	sp400	A	9	4	3.8937	3.8708	3.8096	3.6087	2.8221	1.4343	0.6283	0.2683	0.1208	0.0682	0.0513	0.0484	20.6245	Y
IgG	JRFL gp140	C	8	5	3.8927	3.8491	3.8946	3.9912	4	4	3.3548	2.5024	1.3684	0.6187	0.2837	0.1391	31.8947	Y
IgG	JRFL gp140	D	5	4	3.8922	3.8797	3.8532	3.8635	3.8097	3.6285	3.5585	2.3705	1.2393	0.5737	0.2651	0.1177	31.0516	Y
IgM	B.CaseA_V1_V2_Tags_N156QN160Q	D	5	4	3.8922	3.5826	3.4553	3.3607	3.0732	1.4327	0.4912	0.2125	0.1056	0.0682	0.0714	0.0789	19.8245	Y
IgG	JRFL gp140	C	2	5	3.8916	3.8635	3.8499	3.8397	3.7769	3.6249	2.8265	2.2117	1.1926	0.5514	0.266	0.1401	30.0348	Y
IgG	sp400	D	1	4	3.8911	3.8782	3.6888	3.3511	2.1077	0.9267	0.402	0.168	0.1011	0.0642	0.0509	0.0467	18.6765	Y
IgG	JRFL gp140	C	9	4	3.8863	3.8489	3.8542	3.831	3.6225	3.2917	2.0474	1.2059	0.5336	0.242	0.1313	0.0661	26.5609	Y
IgM	B.CaseA_V1_V2_Tags_N156QN160Q	D	4	3	3.8857	3.7871	2.975	1.2708	0.5187	0.2446	0.102	0.0819	0.0573	0.0672	0.0574	0.0693	13.117	Y
IgG	JRFL gp140	A	5	4	3.8854	3.8542	3.8441	3.7915	3.6108	2.2864	1.111	0.4855	0.1891	0.1026	0.0646	0.0584	23.2836	Y
IgG	sp400	A	10	4	3.8838	3.8711	3.8126	3.4876	2.5785	1.2651	0.5188	0.236	0.1119	0.0625	0.0534	0.047	19.9283	Y
IgG	sp400	A	3	4	3.8835	3.7926	3.503	1.9659	0.8775	0.2469	0.1396	0.0737	0.0567	0.0524	0.0464	0.0699	14.7081	Y
IgG	B.CaseA_V1_V2_Tags_N156QN160Q	A	10	5	3.8817	3.7507	3.2146	1.7002	0.7261	0.3117	0.1344	0.0769	0.053	0.0464	0.0443	0.0648	14.0048	Y
IgG	sp400	A	8	4	3.8792	3.8313	3.7451	2.9785	1.7918	0.7665	0.3302	0.1445	0.086	0.0602	0.066	0.0465	17.7258	Y
IgG	B.CaseA_V1_V2_Tags	A	10	4	3.8791	3.7644	3.4054	2.5356	1.4359	0.6978	0.2678	0.1277	0.0719	0.0538	0.0483	0.05	16.3377	Y
IgG	JRFL gp140	D	4	2	3.8788	2.7867	1.7137	0.8824	0.4216	0.1956	0.0985	0.0591	0.0508	0.0466	0.0449	0.0449	10.2236	Y
IgG	sp400	C	1	4	3.8774	3.9417	3.7859	2.7378	1.9521	0.6249	0.3291	0.1302	0.0891	0.0602	0.0491	0.0465	17.624	Y
IgG	JRFL gp140	A	6	4	3.8762	3.823	3.8867	3.8976	3.8234	3.6337	2.358	1.3592	0.4771	0.1972	0.1105	0.0665	27.5091	Y
IgG	JRFL gp140	C	8	4	3.8757	3.8101	3.8046	3.7699	3.7564	3.725	3.0754	2.1594	1.0965	0.4839	0.2377	0.1025	29.8971	Y
IgG	sp400	A	7	3	3.8745	3.7915	3.135	1.8487	0.7716	0.2713	0.1207	0.0695	0.0717	0.0474	0.0451	0.0458	14.0928	Y
IgM	B.CaseA_V1_V2_Tags_N156QN160Q	D	1	5	3.8745	3.6578	2.2439	0.9737	0.3671	0.1547	0.0822	0.0607	0.0528	0.0528	0.051	0.0611	11.6323	Y
IgG	JRFL gp140	A	2	3	3.8741	3.8674	3.8607	3.7809	3.3246	1.8922	0.9171	0.3507	0.1452	0.0803	0.0905	0.0511	22.2348	Y
IgG	JRFL gp140	C	7	4	3.8725	3.7993	3.8358	3.8615	3.7911	3.6493	2.755	1.6637	0.8715	0.3543	0.1722	0.096	28.7222	Y
IgG	sp400	A	1	3	3.8717	3.8774	3.8211	3.748	3.1545	1.5502	0.6604	0.2795	0.1408	0.0771	0.0539	0.0664	21.301	Y
IgG	JRFL gp140	C	10	4	3.8707	3.8599	3.851	3.8384	3.6126	2.959	1.6415	1.0315	0.477	0.1931	0.1214	0.0742	25.5303	Y
IgG	sp400	A	6	4	3.8686	3.7833	3.3134	2.0208	0.2672	0.3457	0.1505	0.0796	0.0603	0.0492	0.0464	0.0502	14.0352	Y
IgG	sp400	C	8	5	3.868	3.7457	3.3837	2.0378	1.093	0.2461	0.1237	0.1143	0.0759	0.0519	0.0695	0.0484	14.858	Y
IgG	JRFL gp140	C	9	3	3.8659	3.8893	3.8074	3.759	3.7053	2.4646	1.6414	0.5764	0.3677	0.1255	0.0914	0.0693	24.3632	Y
IgG	JRFL gp140	B	7	5	3.8652	3.8254	3.7281	3.9281	3.6342	2.7322	1.8805	0.944	0.4738	0.1884	0.0913	0.0549	25.3461	Y
IgG	JRFL gp140	A	1	3	3.8649	3.8848	3.8628	3.847	3.7123	2.6001	1.1954	0.4904	0.2144	0.1055	0.0779	0.0584	23.9139	Y
IgG	sp400	C	6	5	3.862	3.8689	3.6956	2.9059	1.7916	0.7708	0.3479	0.2107	0.0927	0.063	0.0526	0.0476	17.7093	Y
IgG	JRFL gp140	C	1	5	3.862	3.8081	3.8623	3.8433	3.7829	3.6422	1.9786	1.5404	0.6836	0.3551	0.1801	0.1373	27.6759	Y
IgG	B.CaseA_V1_V2_Tags_N156QN160Q	D	8	5	3.8612	2.7889	1.5945	0.7225	0.2696	0.1351	0.0744	0.0517	0.0459	0.0451	0.0434	0.0461	9.6784	Y
IgG	sp400	A	2	5	3.8587	3.3915	1.9136	0.8277	0.382	0.1682	0.0834	0.0586	0.0499	0.0465	0.0459	0.061	10.887	Y
IgG	sp400	C	4	5	3.8564	3.2265	2.2099	1.0921	0.5158	0.2031	0.1095	0.0757	0.0553	0.048	0.0506	0.0494	11.4923	Y
IgG	JRFL gp140	C	10	5	3.8491	3.8018	3.7475	3.6276	3.521	3.1646	2.1261	1.1929	0.5163	0.2293	0.1247	0.0755	25.9764	Y
IgG	sp400	D	3	4	3.8479	3.411	3.4157	3.3169	3.1975	2.1341	0.9622	0.4353	0.1773	0.101	0.0611	0.0494	21.1094	Y
IgG	JRFL gp140	B	5	5	3.8478	3.6761	3.6957	3.3812	3.4012	2.4719	2.1731	1.214	0.5971	0.241	0.1181	0.0702	24.8874	Y
IgG	sp400	A	4	3	3.8443	3.8015	3.6017	2.9112	1.4002	0.5133	0.2108	0.1079	0.0644	0.056	0.0445	0.0634	16.6192	Y
IgG	B.CaseA_V1_V2_Tags	A	8	5	3.8423	3.746	3.1619	1.8543	0.9328	0.3973	0.1695	0.0954	0.0579	0.0485	0.0455	0.0456	14.397	Y
IgG	sp400	C	2	4	3.8419	3.6116	3.4222	3.1289	2.3516	0.8735	0.4363	0.161	0.1193	0.0694	0.0532	0.0914	18.1603	Y
IgG	JRFL gp140	B	4	2	3.8406	3.6901	2.8704	1.9206	1.1269	0.6075	0.3195	0.1341	0.073	0.0527	0.0462	0.0453	14.7269	Y
IgG	JRFL gp140	C	3	3	3.8384	3.7722	3.709	3.643	3.5614	2.785	2.2897	0.8724	0.4746	0.1953	0.1188	0.0819	25.3417	Y
IgG	JRFL gp140	C	5	3	3.8373	3.8454	3.8867	3.8737	3.9034	3.6325	3.4253	1.738	1.2146	0.4755	0.2448	0.1113	30.1885	Y
IgG	JRFL gp140	C	6	4	3.8373	3.8303	3.8057	3.7766	3.7609	3.1884	2.1835	0.7585	0.4708	0.2141	0.1195	0.0739	26.0195	Y
IgG	JRFL gp140	D	1	3	3.8358	3.8524	3.8619	3.8285	3.7693	3.353	2.1291	1.0601	0.4815	0.2234	0.1119	0.0673	26.5742	Y
IgM	B.CaseA_V1_V2_Tags_N156QN160Q	D	2	3	3.8353	3.75	3.2793	1.548	0.6157	0.3487	0.1184	0.0916	0.0818	0.0591	0.0694	0.0726	13.8699	Y
IgG	B.CaseA_V1_V2_Tags	A	9	5	3.8318	2.6974	1.569	0.6326	0.2911	0.1344	0.0711	0.0601	0.0489	0.0465	0.046	0.0469	9.4758	Y
IgG	sp62	C	4	5	3.8288	3.4063	3.3451	2.6475	1.2817	0.6141	0.2674	0.1343	0.079	0.0579	0.0509	0.0494	15.7624	Y
IgG	JRFL gp140	C	7	3	3.8241	3.7987	3.6995	3.5099	3.3563	1.7668	1.238	0.4501	0.2506	0.1077	0.1127	0.0652	22.1796	Y
IgG	JRFL gp140	C	8	3	3.824	3.8393	3.8627	3.8539	3.9079	3.5761	3.2489	1.7134	1.0831	0.3307	0.252	0.1347	29.6267	Y
IgG	JRFL gp140	C	2	3	3.8211	3.7407	3.6558	3.6362	3.5152	2.1804	1.4542	0.574	0.3536	0.1307	0.0927	0.0593	23.2139	Y
IgG	sp400	A	7	4	3.8205	3.6509	2.5545	1.2132	0.5719	0.2221	0.1162	0.0731	0.0571	0.0571	0.0457	0.0483	12.4306	Y
IgG	JRFL gp140	C	10	3	3.8205	3.8278	3.7664	3.5462	3.362	2.0084	1.3715	0.5086	0.2565	0.1275	0.0793	0.0613	22.736	Y
IgG	sp400	A	3	3	3.8167	3.8177	3.5562	2.2836	0.9743	0.3315	0.16	0.0875	0.0572	0.0478	0.0454	0.0448	15.2227	Y
IgG	JRFL gp140	C	4	4	3.8167	3.8106	3.816	3.766	3.763	3.1448	2.5092	1.3223	0.669	0.313	0.1431	0.0764	27.1501	Y
IgG	B.CaseA_V1_V2_Tags	D	8	5	3.8149	3.7322	3.5087	2.4039	1.3513	0.6218	0.23	0.1135	0.0649	0.0477	0.0416	0.0393	15.9698	Y
IgG	sp400	D	5	4	3.813	3.7709	3.4515	2.3085	1.3206	0.5321	0.2328	0.1113	0.079	0.0565	0.049	0.0481	15.7733	Y
IgG	sp400	D	7	3	3.8116	3.4806	2.5347	1.3678	0.6211	0.1885	0.1063	0.0647	0.0565	0.0496	0.0465	0.0457	12.3736	Y
IgG	JRFL gp140	C	1	4	3.8114	3.8693	3.8577	3.8325	3.8351	3.0083	2.0872	0.8244	0.5137	0.1857	0.1065	0.0735	26.0053	Y
IgG	JRFL gp140	D	5	3	3.8111	3.8279	3.9002	3.8955	3.866	3.7879	3.4875	2.1955	1.1317	0.5168	0.2047	0.0962	30.721	Y
IgG	JRFL gp140	C	7	2	3.8094	3.7806	2.9316	1.7642	0.818	0.4271	0.2103	0.1029	0.0755	0.0592	0.0536	0.0562	14.0886	Y
IgG	sp400	C	7	4	3.8076	3.7759	3.6029	3.1801	2.4652	1.4617	0.5372	0.3113	0.1265	0.0809	0.0592	0.0535	19.462	Y
IgG	sp400	C	1	5	3.8031	3.7177	3.5779	2.9838	1.722	0.7859	0.2511	0.2009	0.0865	0.0653	0.054	0.0462	17.2944	Y
IgG	sp400	C	4	4	3.8	3.6352	2.6661	1.475	0.6186	0.1636	0.1043	0.0563	0.0581	0.0472	0.0452	0.045	12.7146	Y
IgG	sp400	C	5	4	3.7976	3.321	2.8709	1.7	0.7416	0.2142	0.144	0.0654	0.0597	0.0486	0.0489	0.0449	13.0568	Y
IgG	sp400	D	10	3	3.7951	2.3987	1.241	0.5647	0.2257	0.0896	0.0633	0.0498	0.0465	0.044	0.0478	0.045	8.6112	Y
IgG	JRFL gp140	C	2	4	3.7922	3.8744	3.8349	3.7415	3.8532	3.3274	2.9656	1.318	0.8229	0.4068	0.1765	0.1116	28.225	Y
IgG	B.CaseA_V1_V2_Tags	B	9	5	3.7909	3.4427	3.3828	3.152	2.3398	1.0587	0.4531	0.1884	0.0839	0.055	0.046	0.0437	18.037	Y
IgG	sp62	C	4	4	3.7902	3.3513	3.3408	1.8076	1.0472	0.2997	0.1785	0.0756	0.0651	0.0516	0.0471	0.0463	14.101	Y
IgG	JRFL gp140	D	6	3	3.7899	3.6056	3.6808	3.6727	3.6039	3.5128	2.732	1.401	0.6257	0.2458	0.1121	0.0674	27.0497	Y
IgG	JRFL gp140	C	3	4	3.7861	3.85	3.8223	3.852	3.7882	3.4738	3.1225	1.434	1.0009	0.4748	0.2091	0.1007	28.9144	Y
IgG	B.CaseA_V1_V2_Tags	D	7	4	3.7824	3.5284	2.7074	1.4396	0.7969	0.3516	0.1459	0.0817	0.0541	0.0475	0.0418	0.0453	13.0226	Y
IgG	sp400	B	7	5	3.7766	3.2552	3.2959	2.4025	1.5786	0.6538	0.423	0.1998	0.0946	0.0575	0.055	0.0447	15.8372	Y
IgG	JRFL gp140	C	4	3	3.7765	3.7879	3.6995	3.6478	3.7438	2.8728	2.2163	0.9067	0.542	0.1939	0.113	0.0647	25.5649	Y
IgM	B.CaseA_V1_V2_Tags_N156QN160Q	D	1	4	3.7762	3.4384	2.8703	1.5045	0.4551	0.189	0.091	0.0758	0.1027	0.0552	0.0651	0.0701	12.6934	Y
IgG	JRFL gp140	C	1	2	3.776	3.3885	3.2766	2.8495	1.6615	0.9719	0.2815	0.1492	0.087	0.0597	0.0532	0.0794	16.634	Y
IgG	B.CaseA_V1_V2_Tags_N156QN160Q	A	1	5	3.7704	3.1011	2.0825	1.0097	0.4465	0.1865	0.0901	0.0594	0.0496	0.0461	0.0444	0.0442	10.9305	Y
IgM	B.CaseA_V1_V2_Tags_N156QN160Q	D	1	3	3.7643	2.9323	1.3865	0.5317	0.256	0.1353	0.0966	0.0839	0.0675	0.0961	0.0716	0.0978	9.5196	Y
IgG	sp400	C	8	4	3.7633	3.3246	2.3576	1.2614	0.644	0.2533	0.0819	0.0766	0.056	0.0547	0.0514	0.0463	11.9711	Y
IgG	sp400	C	6	4	3.763	3.7833	3.3164	2.666	2.0243	0.551	0.3559	0.1328	0.0947	0.0592	0.0623	0.0468	16.8557	Y
IgG	sp400	C	1	3	3.7526	3.7191	3.5914	3.179	2.3909	1.0927	0.4967	0.232	0.1593	0.076	0.0602	0.0607	18.8106	Y
IgG	JRFL gp140	C	5	4	3.7492	3.8366	3.8212	3.8026	3.7847	3.228	3.1027	1.9798	1.0103	0.4279	0.2139	0.1094	29.0663	Y
IgG	sp400	C	6	3	3.7484	3.4871	3.3843	2.0349	1.6387	0.3924	0.2893	0.0953	0.093	0.0555	0.0527	0.0457	15.3173	Y
IgG	B.CaseA_V1_V2_Tags	D	6	3	3.7479	3.5957	3.5927	3.3353	2.0725	1.0201	0.4447	0.1968	0.1008	0.0709	0.053	0.0472	18.2776	Y
IgG	sp400	D	6	3	3.7391	3.4876	3.4594	2.8409	1.7329	0.7483	0.3352	0.1439	0.0828	0.0576	0.0463	0.0456	16.7196	Y
IgM	JRFL gp140	B	5	5	3.7367	2.5634	0.6799	0.1471	0.0732	0.0531	0.046	0.0444	0.0442	0.0446	0.0445	0.047	7.5241	Y
IgG	sp400	A	6	5	3.7337	2.5377	1.2036	0.5103	0.2431	0.1169	0.065	0.0513	0.0499	0.045	0.0445	0.0571	8.6581	Y
IgM	JRFL gp140	D	5	5	3.7325	3.5654	3.2601	2.1184	1.1939	0.502	0.188	0.0943	0.0576	0.0469	0.0468	0.0449	14.8508	Y
IgG	JRFL gp140	D	2	5	3.7314	3.5554	3.5249	3.5034	3.4985	3.4394	3.1234	2.025	0.8981	0.38	0.1663	0.0891	27.9349	Y
IgG	JRFL gp140	C	1	3	3.7232	3.7721	3.6786	3.5886	3.5724	2.4706	1.6155	0.6186	0.3831	0.1374	0.106	0.0702	23.7363	Y
IgG	JRFL gp140	B	10	5	3.7157	3.6383	3.5427	3.3227	3.2652	2.7843	1.9036	0.8967	0.4466	0.1733	0.0834	0.0611	23.8336	Y
IgG	JRFL gp140	B	2	5	3.7145	3.6851	3.6356	3.7074	3.0585	2.8504	1.8081	1.0101	0.3935	0.1898	0.0882	0.0578	24.199	Y
IgM	JRFL gp140	B	8	5	3.7141	2.6682	0.8149	0.214	0.0906	0.0602	0.0483	0.045	0.0542	0.0426	0.0421	0.0429	7.8371	Y
IgG	sp400	C	5	3	3.7094	2.8558	2.0422	0.7808	0.4948	0.1538	0.102	0.0573	0.0517	0.0483	0.0465	0.0451	10.3877	Y
IgG	sp400	A	2	4	3.7052	2.6494	1.275	0.5427	0.2112	0.0939	0.0597	0.0522	0.0463	0.0452	0.0442	0.0552	8.7802	Y
IgG	B.CaseA_V1_V2_Tags	B	9	3	3.7027	3.4826	3.6753	3.1015	2.6823	1.2513	0.5195	0.1664	0.0794	0.053	0.0485	0.0447	18.8072	Y
IgG	sp400	B	9	5	3.7017	3.1784	1.8018	1.2369	0.6083	0.1637	0.1171	0.0673	0.0523	0.0455	0.0434	0.0429	11.0593	Y
IgG	sp400	D	8	5	3.7005	3.3571	3.3463	3.3846	2.4634	1.3337	0.5287	0.2311	0.115	0.065	0.0512	0.0541	18.6307	Y
IgG	sp400	C	2	3	3.6986	3.174	2.6184	1.1242	0.7201	0.2016	0.1444	0.0715	0.0569	0.0521	0.0477	0.0447	11.9542	Y
IgG	sp400	D	6	5	3.696	3.5136	3.0145	1.5785	0.8245	0.3221	0.1486	0.0811	0.0589	0.0535	0.0463	0.0478	13.3854	Y
IgG	JRFL gp140	B	3	5	3.6924	3.5683	3.609	3.5195	3.2899	2.5937	1.3692	0.7641	0.4713	0.1433	0.0823	0.0536	23.1566	Y
IgG	B.CaseA_V1_V2_Tags	A	1	4	3.6907	3.5289	3.3272	2.9453	1.837	0.8183	0.3381	0.1548	0.0803	0.0632	0.0474	0.0462	16.8774	Y
IgM	B.CaseA_V1_V2_Tags_N156QN160Q	D	2	4	3.6905	3.671	3.5181	2.8681	1.1346	0.4677	0.1815	0.1027	0.0643	0.0539	0.0516	0.0537	15.8577	Y
IgG	sp62	D	3	5	3.6894	3.0631	1.788	0.8813	0.3322	0.1424	0.0771	0.0558	0.0488	0.0459	0.0453	0.0487	10.218	Y
IgG	JRFL gp140	D	2	3	3.6888	3.6691	3.6479	3.6732	3.6454	3.601	2.9609	1.7198	0.8546	0.3738	0.1559	0.0822	28.0726	Y
IgG	sp400	A	6	3	3.6878	2.7506	1.7144	0.7431	0.2786	0.1092	0.066	0.0525	0.0483	0.0443	0.0434	0.0442	9.5824	Y
IgG	B.CaseA_V1_V2_Tags	A	4	4	3.6874	2.8884	1.684	0.7155	0.3233	0.1389	0.0803	0.0562	0.0499	0.0487	0.0442	0.0453	9.7621	Y
IgG	sp400	D	9	4	3.6861	2.6941	1.1116	0.4814	0.2319	0.0804	0.0637	0.0548	0.048	0.0492	0.0454	0.0484	8.595	Y
IgG	JRFL gp140	D	10	5	3.6828	3.6629	3.66	3.6569	3.6119	3.5115	3.3187	2.3032	1.0622	0.4588	0.2451	0.0941	29.2681	Y
IgG	B.CaseA_V1_V2_Tags	A	6	4	3.6823	3.2597	2.356	1.1054	0.5273	0.2292	0.1054	0.078	0.0544	0.0467	0.0459	0.0482	11.5385	Y
IgG	JRFL gp140	B	1	4	3.6816	3.6334	3.6779	3.1289	2.4166	1.7566	0.9416	0.3538	0.2282	0.1256	0.0713	0.0523	20.0678	Y
IgG	JRFL gp140	D	1	2	3.6771	3.2575	2.2931	1.1235	0.5221	0.2516	0.1054	0.0606	0.0562	0.0854	0.0433	0.0455	11.5213	Y
IgG	sp400	B	4	5	3.6739	2.6748	2.6576	1.3052	0.869	0.4376	0.2045	0.103	0.0575	0.0481	0.0445	0.0438	12.1195	Y
IgG	JRFL gp140	B	8	5	3.6738	3.6832	3.4655	3.4545	2.7165	2.5168	1.44	0.9483	0.4127	0.147	0.0884	0.0569	22.6036	Y
IgG	JRFL gp140	D	10	4	3.6733	3.628	3.6351	3.6427	3.658	3.6231	3.4057	2.4365	1.1621	0.4987	0.2065	0.0976	29.6673	Y
IgG	sp400	D	2	5	3.6724	3.4908	3.3349	2.222	0.7228	0.3507	0.1233	0.0749	0.06	0.0523	0.0439	0.0459	14.1939	Y
IgG	JRFL gp140	D	3	3	3.6695	3.4206	3.4529	3.4798	2.9495	1.7354	0.8127	0.337	0.1601	0.0826	0.0582	0.0486	20.2069	Y
IgG	JRFL gp140	B	8	3	3.6687	3.0943	2.8331	2.4535	2.1933	0.8078	0.5896	0.2163	0.1235	0.0666	0.0546	0.0487	16.15	Y
IgG	JRFL gp140	B	2	4	3.6558	3.5847	3.4822	3.6219	3.4371	3.2165	2.1953	0.9052	0.6579	0.3112	0.132	0.0703	25.2701	Y
IgG	JRFL gp140	C	2	2	3.6552	2.9886	2.5103	1.5902	0.7856	0.405	0.1594	0.0946	0.0663	0.0526	0.0473	0.0489	12.404	Y
IgG	sp400	D	10	4	3.6525	3.6139	3.5568	3.4955	2.0058	1.1229	0.3787	0.1768	0.0953	0.0591	0.0461	0.0461	18.2495	Y
IgG	sp62	A	7	5	3.6485	3.1328	1.6009	0.6223	0.2688	0.1248	0.0677	0.0638	0.0475	0.0449	0.0439	0.0592	9.7251	Y
IgG	B.CaseA_V1_V2_Tags	A	3	4	3.6475	2.9027	1.7977	0.7557	0.318	0.1456	0.0972	0.0652	0.0518	0.0482	0.0477	0.0478	9.9251	Y
IgG	JRFL gp140	D	8	4	3.6462	3.6167	3.6004	3.6291	3.5815	3.2648	1.8027	0.8066	0.3566	0.1445	0.082	0.0554	24.5865	Y
IgM	JRFL gp140	A	2	3	3.6453	2.745	1.5514	0.6243	0.2374	0.1041	0.06	0.0502	0.0489	0.0471	0.0462	0.0449	9.2048	Y
IgG	B.CaseA_V1_V2_Tags	C	9	4	3.644	3.0515	2.3103	1.2468	0.4448	0.2979	0.1163	0.0709	0.0532	0.0483	0.0451	0.0441	11.3732	Y
IgG	sp400	C	7	3	3.6429	3.2527	2.6247	1.5147	0.9245	0.2359	0.1344	0.0673	0.0611	0.0515	0.0512	0.0452	12.6061	Y
IgG	sp400	B	4	4	3.6416	3.5091	2.7974	2.4082	1.4922	0.401	0.2805	0.0896	0.0812	0.0547	0.0477	0.0447	14.8479	Y
IgG	B.CaseA_V1_V2_Tags	D	8	3	3.6361	2.6675	1.4159	0.6201	0.2825	0.128	0.0707	0.0536	0.0436	0.043	0.0411	0.0443	9.0464	Y
IgG	JRFL gp140	B	7	4	3.6353	3.5763	3.4359	3.2004	2.6402	1.6221	0.5696	0.3115	0.109	0.0766	0.0519	0.0639	19.2927	Y
IgG	B.CaseA_V1_V2_Tags	D	5	3	3.6327	3.5145	3.0029	1.931	0.9716	0.4406	0.203	0.1016	0.073	0.0534	0.0488	0.0471	14.0202	Y
IgG	JRFL gp140	D	6	4	3.6307	3.665	3.6393	3.6282	3.6115	3.4738	2.5668	1.1905	0.5189	0.0469	0.1658	0.0636	26.201	Y
IgG	B.CaseA_V1_V2_Tags	D	6	4	3.628	3.6349	3.6576	3.6546	3.5309	2.4195	1.2255	0.5196	0.1968	0.1076	0.0667	0.0546	22.6963	Y
IgG	sp62	B	3	5	3.6258	3.5406	3.2357	2.7215	1.6409	0.7455	0.272	0.1352	0.0764	0.0542	0.0464	0.0443	16.1385	Y
IgG	sp400	D	9	3	3.6226	2.2065	1.0899	0.4492	0.2045	0.0874	0.0587	0.0494	0.0464	0.0459	0.0441	0.0452	7.9498	Y
IgG	B.CaseA_V1_V2_Tags	C	10	5	3.6217	3.2412	2.571	1.6032	0.7809	0.343	0.186	0.0841	0.0589	0.0492	0.046	0.0452	12.6304	Y
IgM	JRFL gp140	A	2	5	3.6203	3.1529	2.2083	1.0594	0.4441	0.1814	0.0839	0.0595	0.0481	0.0447	0.0436	0.0432	10.9894	Y
IgG	B.CaseA_V1_V2_Tags	B	9	4	3.6083	3.4993	3.3896	3.1449	2.3298	1.1151	0.4364	0.1742	0.0707	0.0557	0.047	0.0426	17.9136	Y
IgG	B.CaseA_V1_V2_Tags	D	9	5	3.6023	2.6574	1.7783	0.9484	0.4165	0.1932	0.0836	0.0566	0.0452	0.0423	0.0442	0.0391	9.9071	Y
IgG	sp400	B	6	5	3.602	2.9686	2.9255	1.9015	1.057	0.4823	0.2391	0.1065	0.0599	0.0488	0.0448	0.0428	13.4788	Y
IgG	JRFL gp140	B	8	4	3.598	3.6022	3.5913	3.4924	3.2951	2.4283	1.2359	0.7042	0.2834	0.139	0.0798	0.0512	22.5008	Y
IgG	JRFL gp140	B	10	4	3.5977	3.5463	3.6204	3.5445	2.6217	1.809	1.2453	0.6286	0.1855	0.123	0.0703	0.0521	21.0444	Y
IgG	B.CaseA_V1_V2_Tags	D	5	4	3.591	2.9124	2.0883	1.3037	0.5916	0.2716	0.1288	0.072	0.0495	0.043	0.0407	0.042	11.1346	Y
IgG	sp400	B	2	4	3.5849	3.234	2.9242	2.0131	1.7336	0.5755	0.3225	0.1139	0.0983	0.0604	0.0469	0.0438	14.7511	Y
IgG	sp400	B	8	5	3.5831	3.4663	3.1403	2.448	1.4252	0.6649	0.3336	0.13	0.0696	0.0477	0.0455	0.0434	15.3976	Y
IgG	sp400	B	3	5	3.5823	2.8008	3.0616	1.7089	1.3075	0.6683	0.3249	0.1377	0.0727	0.0511	0.045	0.0456	13.8064	Y
IgG	JRFL gp140	B	4	5	3.5737	3.6137	3.6674	3.5806	3.299	2.7659	1.7333	0.8792	0.3915	0.1726	0.0981	0.0613	23.8363	Y
IgG	sp400	D	3	3	3.5722	3.2217	2.5397	1.1473	0.479	0.2247	0.1089	0.0643	0.0529	0.0484	0.0446	0.0437	11.5474	Y
IgG	sp400	B	2	5	3.5696	2.9329	2.8687	1.9988	1.299	0.5993	0.2564	0.1	0.066	0.0497	0.045	0.0422	13.8276	Y
IgG	sp400	B	8	4	3.5673	3.2786	2.8819	1.7627	1.1349	0.4333	0.2204	0.1167	0.063	0.0486	0.0452	0.0438	13.5964	Y
IgG	JRFL gp140	B	5	4	3.5651	3.6042	3.5809	3.3161	3.3022	1.9254	1.8062	1.0608	0.3718	0.1495	0.0991	0.0606	22.8419	Y
IgG	B.CaseA_V1_V2_Tags	A	10	3	3.5597	2.6541	2.6937	1.7624	1.0597	0.4393	0.1902	0.0992	0.0656	0.0526	0.0485	0.0445	12.6695	Y
IgG	B.CaseA_V1_V2_Tags_N156QN160Q	D	7	5	3.5539	2.9713	2.0995	1.0106	0.4449	0.2349	0.1066	0.0637	0.0534	0.0877	0.0453	0.0451	10.7169	Y
IgM	JRFL gp140	B	4	4	3.552	2.6068	1.5473	0.6172	0.238	0.1024	0.0597	0.0478	0.0481	0.0431	0.0428	0.0431	8.9483	Y
IgG	sp400	D	8	4	3.5467	3.2444	2.0108	0.953	0.2956	0.1382	0.0726	0.0546	0.0482	0.0445	0.0432	0.0445	10.4963	Y
IgG	B.CaseA_V1_V2_Tags	A	3	3	3.5461	2.778	1.833	0.776	0.3185	0.1407	0.0764	0.054	0.0474	0.0456	0.045	0.0442	9.7049	Y
IgG	B.CaseA_V1_V2_Tags	C	2	5	3.5423	3.1957	2.6779	1.7538	0.939	0.4733	0.196	0.1066	0.0647	0.051	0.0842	0.0448	13.1293	Y
IgG	B.CaseA_V1_V2_Tags	C	1	5	3.5409	2.3897	1.8698	1.0643	0.4801	0.2075	0.1049	0.0638	0.0509	0.0466	0.045	0.0423	9.9058	Y
IgG	JRFL gp140	D	8	5	3.5395	3.3754	3.3268	3.3916	3.5376	3.5465	3.2014	1.9522	0.8861	0.3699	0.1576	0.0822	27.3668	Y
IgG	JRFL gp140	B	9	2	3.5335	2.7942	1.726	1.2873	0.5461	0.2597	0.1363	0.0758	0.0537	0.0471	0.043	0.0431	10.5458	Y
IgG	B.CaseA_V1_V2_Tags	D	4	4	3.5294	3.1786	2.334	1.3465	0.6033	0.2654	0.1182	0.0743	0.056	0.0521	0.0489	0.0473	11.654	Y
IgG	JRFL gp140	B	5	3	3.5255	3.1319	2.8181	2.6071	2.5875	1.6872	1.0213	0.5388	0.2866	0.122	0.0654	0.0488	18.4402	Y
IgG	sp400	D	1	3	3.5253	2.5137	1.4225	0.538	0.2624	0.1515	0.0945	0.0615	0.0526	0.0512	0.0451	0.0493	8.7676	Y
IgM	JRFL gp140	B	10	5	3.5248	2.0647	0.6236	0.2069	0.1036	0.0618	0.0503	0.0453	0.0438	0.0433	0.0421	0.044	6.8542	Y
IgG	B.CaseA_V1_V2_Tags_N156QN160Q	B	9	5	3.5239	3.0208	3.019	2.2511	0.9785	0.3786	0.1465	0.0722	0.0503	0.0449	0.0435	0.0426	13.5719	Y
IgG	sp62	B	3	4	3.5237	3.0146	3.1931	1.7913	0.8066	0.3403	0.2478	0.0764	0.0654	0.0501	0.0445	0.0431	13.1969	Y
IgM	JRFL gp140	A	2	4	3.5208	2.7773	1.5998	0.709	0.2541	0.1051	0.0622	0.0529	0.0458	0.05	0.0453	0.0453	9.2676	Y
IgG	JRFL gp140	B	6	5	3.5193	3.5401	3.6364	3.6281	3.1406	2.73	1.5033	1.0867	0.5396	0.2177	0.1091	0.063	23.7139	Y
IgG	sp400	B	9	4	3.5162	2.6403	1.9343	0.9777	0.46	0.1993	0.0796	0.0655	0.0503	0.0454	0.0441	0.0437	10.0564	Y
IgM	JRFL gp140	B	1	4	3.513	2.8196	2.026	1.0648	0.4864	0.1772	0.0782	0.0526	0.0473	0.0455	0.0445	0.0448	10.3999	Y
IgG	sp400	B	7	4	3.5087	2.3992	2.0879	0.9601	0.4908	0.2145	0.1014	0.062	0.0509	0.0473	0.0447	0.046	10.0135	Y
IgM	JRFL gp140	B	1	5	3.5062	3.1716	2.4464	1.3235	0.6121	0.2641	0.114	0.0711	0.0558	0.0495	0.0506	0.0446	11.7095	Y
IgG	B.CaseA_V1_V2_Tags	D	4	3	3.5023	2.0099	1.0358	0.4049	0.1738	0.0859	0.0577	0.0435	0.0466	0.0406	0.0397	0.0401	7.4808	Y
IgG	B.CaseA_V1_V2_Tags_N156QN160Q	A	1	4	3.4977	3.1644	2.4938	1.3843	0.6275	0.2626	0.1223	0.0838	0.0559	0.0548	0.0488	0.0493	11.8452	Y
IgG	sp400	B	5	4	3.4921	3.0689	2.8775	2.047	1.7205	0.5676	0.404	0.1219	0.1011	0.0607	0.0506	0.0461	14.558	Y
IgG	JRFL gp140	B	3	4	3.4904	3.3259	3.5063	3.3567	2.9911	1.5332	1.2833	0.6132	0.2856	0.1264	0.0765	0.053	20.6416	Y
IgG	B.CaseA_V1_V2_Tags	A	8	4	3.4887	2.7125	1.5363	0.7176	0.3073	0.1417	0.0817	0.0584	0.0492	0.0472	0.0497	0.045	9.2353	Y
IgM	JRFL gp140	D	5	2	3.4846	1.9967	0.8966	0.3138	0.1254	0.0634	0.0709	0.0479	0.0437	0.0417	0.0405	0.0396	7.1648	Y
IgM	B.CaseA_V1_V2_Tags_N156QN160Q	A	2	5	3.472	2.765	1.6209	0.7311	0.2703	0.1104	0.0666	0.0508	0.0524	0.0418	0.0415	0.0419	9.2647	Y
IgG	B.CaseA_V1_V2_Tags	C	3	4	3.4708	3.3285	2.9192	1.8054	1.0576	0.41	0.2281	0.0869	0.0639	0.0521	0.0466	0.0468	13.5159	Y
IgG	B.CaseA_V1_V2_Tags	C	10	4	3.4648	3.1671	2.495	1.4613	0.6366	0.314	0.1323	0.0762	0.0536	0.0472	0.0479	0.0468	11.9428	Y
IgG	JRFL gp140	B	9	4	3.4628	3.5748	3.6186	3.3958	2.7973	2.0304	1.3185	0.6689	0.2369	0.1328	0.0641	0.053	21.3539	Y
IgG	JRFL gp140	B	5	2	3.4593	2.655	2.4198	1.7496	0.8906	0.5627	0.242	0.1155	0.063	0.0501	0.0668	0.0463	12.3207	Y
IgG	JRFL gp140	B	4	4	3.4578	3.2693	3.5153	3.5942	3.4835	2.155	2.4494	0.9275	0.5946	0.2662	0.121	0.0697	23.9035	Y
IgG	sp400	C	10	5	3.4521	1.954	1.0805	0.54	0.2153	0.0956	0.0636	0.0583	0.0503	0.0475	0.0443	0.0442	7.6457	Y
IgG	sp400	D	5	3	3.4494	2.4112	1.5795	0.7647	0.357	0.1532	0.0886	0.0702	0.0565	0.0455	0.0442	0.0482	9.0682	Y
IgG	B.CaseA_V1_V2_Tags	C	4	5	3.4441	3.1006	2.7186	1.8886	0.9665	0.4975	0.2297	0.1051	0.0633	0.0517	0.0478	0.0469	13.1604	Y
IgM	JRFL gp140	D	5	3	3.4437	2.829	2.4837	1.2591	0.6284	0.2492	0.1274	0.0659	0.0519	0.0459	0.044	0.0441	11.2723	Y
IgG	JRFL gp140	D	2	4	3.4386	3.2061	3.1507	3.2232	3.3166	3.3003	3.0586	1.9077	0.9268	0.3969	0.167	0.0934	26.1859	Y
IgG	sp400	D	6	4	3.4339	3.1959	2.9079	1.6952	0.88	0.3914	0.1557	0.0857	0.0627	0.0465	0.0563	0.0499	12.9611	Y
IgM	JRFL gp140	D	2	5	3.429	3.2946	2.5696	1.5993	0.7166	0.3037	0.1264	0.0706	0.0519	0.0454	0.0444	0.0528	12.3043	Y
IgG	JRFL gp140	B	2	3	3.427	3.0492	2.9477	2.7188	2.4014	1.3219	1.0433	0.4218	0.1949	0.1079	0.0821	0.0482	17.7642	Y
IgG	B.CaseA_V1_V2_Tags	D	7	3	3.4255	2.4289	1.3354	0.6499	0.2861	0.1198	0.0736	0.0611	0.0465	0.0412	0.0413	0.0425	8.5518	Y
IgG	B.CaseA_V1_V2_Tags	D	5	5	3.4254	2.9565	2.3868	1.2151	0.5503	0.2521	0.1003	0.0625	0.046	0.0432	0.0405	0.0398	11.1185	Y
IgG	sp400	B	6	3	3.42	3.3362	2.9822	2.5687	2.2574	0.8049	0.5631	0.173	0.1045	0.0614	0.0525	0.0435	16.3674	Y
IgG	sp62	B	2	5	3.4184	3.1722	2.6315	1.5183	0.6327	0.2051	0.0799	0.0566	0.0511	0.0445	0.0431	0.0414	11.8948	Y
IgM	JRFL gp140	D	2	4	3.4161	2.3337	2.3357	1.3956	0.6255	0.2243	0.1064	0.0583	0.0513	0.0453	0.0435	0.0438	10.6795	Y
IgG	sp400	C	4	3	3.4075	2.3856	1.1207	0.7379	0.4406	0.1262	0.0909	0.0555	0.0588	0.0455	0.0445	0.0445	8.5582	Y
IgG	sp400	D	2	4	3.4068	3.0993	2.9044	1.6746	0.7998	0.3334	0.1465	0.0831	0.0555	0.0472	0.045	0.045	12.6406	Y
IgG	sp62	A	7	4	3.4059	1.8461	0.7838	0.2896	0.1576	0.077	0.0584	0.0503	0.0678	0.0564	0.0409	0.0469	6.8807	Y
IgM	JRFL gp140	C	8	5	3.4048	2.5173	1.4482	0.6828	0.2898	0.1352	0.0797	0.0555	0.0486	0.0459	0.0449	0.0441	8.7968	Y
IgM	JRFL gp140	D	5	4	3.3924	3.204	2.864	1.9796	1.0541	0.2949	0.1726	0.0998	0.0606	0.0509	0.0453	0.0447	13.2629	Y
IgG	B.CaseA_V1_V2_Tags	D	8	4	3.3815	2.0036	0.9334	0.4048	0.1769	0.0888	0.0577	0.046	0.0448	0.0413	0.0412	0.0501	7.2701	Y
IgG	sp400	B	5	5	3.3793	3.4358	3.012	2.3589	1.3814	0.6924	0.4884	0.2138	0.0868	0.0591	0.0486	0.0447	15.2012	Y
IgG	sp400	B	10	5	3.3673	3.2061	2.4541	1.3974	0.681	0.3363	0.1712	0.0895	0.0583	0.0469	0.0457	0.0436	11.8974	Y
IgM	B.CaseA_V1_V2_Tags_N156QN160Q	A	2	3	3.3626	2.1024	0.969	0.3672	0.1502	0.0755	0.0707	0.0498	0.0493	0.0494	0.0458	0.0452	7.3371	Y
IgG	B.CaseA_V1_V2_Tags_N156QN160Q	C	9	4	3.3607	1.7921	1.0265	0.4571	0.1859	0.107	0.0651	0.0522	0.0455	0.0465	0.0445	0.0485	7.2316	Y
IgG	B.CaseA_V1_V2_Tags_N156QN160Q	B	9	4	3.3508	3.1004	2.8854	2.2244	1.1392	0.3307	0.1405	0.0703	0.0494	0.0449	0.043	0.0419	13.4209	Y
IgM	B.CaseA_V1_V2_Tags_N156QN160Q	A	2	4	3.3368	2.3189	1.0948	0.429	0.1682	0.0802	0.0547	0.0514	0.0489	0.0459	0.0553	0.0456	7.7297	Y
IgG	B.CaseA_V1_V2_Tags	C	8	4	3.3321	2.541	1.9613	1.1527	0.5354	0.2438	0.1071	0.0688	0.0542	0.0477	0.0519	0.0448	10.1408	Y
IgG	JRFL gp140	B	6	3	3.3262	3.3217	3.5079	3.0118	2.6237	1.5494	1.0463	0.3932	0.2252	0.1003	0.0671	0.0503	19.2231	Y
IgM	JRFL gp140	B	3	5	3.323	2.0412	0.9544	0.395	0.1855	0.0922	0.0602	0.0495	0.0468	0.0444	0.0446	0.0461	7.2829	Y
IgG	B.CaseA_V1_V2_Tags	A	2	5	3.3206	2.5702	1.4602	0.6942	0.2894	0.1314	0.0727	0.0551	0.0486	0.0483	0.0477	0.0475	8.7859	Y
IgG	JRFL gp140	B	10	3	3.3159	3.6916	3.4588	3.6511	3.2383	1.8687	1.5371	0.4974	0.2036	0.1082	0.0766	0.0521	21.6994	Y
IgG	JRFL gp140	B	9	3	3.2987	3.171	3.7042	3.236	3.088	1.7874	1.2626	0.4985	0.2047	0.1155	0.0701	0.0553	20.492	Y
IgM	JRFL gp140	D	2	3	3.2881	2.2692	1.1728	0.6888	0.3739	0.1298	0.0826	0.0505	0.0468	0.0436	0.044	0.0443	8.2344	Y
IgM	B.CaseA_V1_V2_Tags_N156QN160Q	D	10	5	3.2849	1.5373	0.6006	0.2414	0.1175	0.0716	0.0577	0.0557	0.0513	0.0482	0.0502	0.056	6.1724	Y
IgG	B.CaseA_V1_V2_Tags	A	6	3	3.2795	2.2064	1.2036	0.5015	0.2238	0.1054	0.0628	0.0533	0.0519	0.049	0.0441	0.0442	7.8255	Y
IgG	B.CaseA_V1_V2_Tags	C	8	5	3.2635	2.9403	2.2697	1.4348	0.7319	0.2997	0.1404	0.0794	0.0543	0.0487	0.0524	0.0457	11.3608	Y
IgM	JRFL gp140	B	2	4	3.2607	2.1338	1.2468	0.6589	0.3193	0.1326	0.0722	0.0522	0.0479	0.0441	0.0431	0.0436	8.0552	Y
IgG	B.CaseA_V1_V2_Tags	C	4	4	3.2606	2.8976	2.7303	1.387	0.9436	0.3012	0.1754	0.0856	0.0594	0.0513	0.0465	0.045	11.9835	Y
IgM	JRFL gp140	A	7	5	3.2512	1.795	0.6431	0.2418	0.1101	0.0679	0.0512	0.0466	0.0448	0.0452	0.0449	0.0443	6.3861	Y
IgM	JRFL gp140	D	1	5	3.2398	2.045	1.3954	0.5208	0.2686	0.1276	0.0727	0.0528	0.0472	0.0448	0.043	0.0429	7.9006	Y
IgM	JRFL gp140	B	2	5	3.237	1.9817	0.8808	0.3746	0.1509	0.0828	0.0568	0.0478	0.0445	0.0444	0.0464	0.045	6.9927	Y
IgG	sp400	A	1	2	3.2361	1.7818	0.7425	0.2932	0.1208	0.0768	0.0574	0.0467	0.0496	0.0435	0.0432	0.0559	6.5475	Y
IgG	B.CaseA_V1_V2_Tags	C	3	3	3.2258	2.661	1.7361	0.9981	0.5534	0.1982	0.1209	0.0632	0.0535	0.0487	0.0457	0.0443	9.7489	Y
IgG	sp400	B	1	5	3.2138	2.9265	3.3043	1.5922	1.2597	0.4434	0.2411	0.0914	0.0655	0.0492	0.046	0.0418	13.2749	Y
IgG	JRFL gp140	B	1	5	3.2122	3.5556	3.5775	3.5192	3.1626	2.2107	1.0279	0.5482	0.2123	0.1023	0.0716	0.0507	21.2508	Y
IgG	B.CaseA_V1_V2_Tags_N156QN160Q	D	4	4	3.2013	2.549	1.6499	0.7805	0.3251	0.1639	0.0817	0.0581	0.0486	0.0458	0.0454	0.0456	8.9949	Y
IgM	JRFL gp140	D	7	5	3.2005	2.45	1.5394	0.7552	0.3241	0.1355	0.0772	0.0535	0.0465	0.0445	0.043	0.0427	8.7121	Y
IgM	JRFL gp140	A	10	5	3.199	1.6231	0.4248	0.1179	0.0661	0.0531	0.0483	0.0472	0.0514	0.0452	0.0446	0.0448	5.7655	Y
IgG	JRFL gp140	B	6	4	3.1928	3.6501	3.6249	3.3711	2.9362	1.35	0.9634	0.6435	0.21	0.1134	0.0555	0.0515	20.1624	Y
IgG	B.CaseA_V1_V2_Tags	C	3	5	3.1885	3.2249	2.7531	1.8704	0.9251	0.4261	0.1936	0.0977	0.0668	0.0512	0.0473	0.0451	12.8898	Y
IgM	JRFL gp140	C	3	5	3.1811	2.1385	1.2531	0.5084	0.2311	0.1099	0.0611	0.0485	0.0464	0.0447	0.0451	0.0444	7.7123	Y
IgG	B.CaseA_V1_V2_Tags	A	9	4	3.1802	2.1154	1.1361	0.5028	0.2165	0.1055	0.0667	0.0535	0.0514	0.0507	0.0462	0.0463	7.5713	Y
IgG	sp62	D	3	4	3.1799	2.4523	1.4814	0.7197	0.3016	0.1333	0.0738	0.0539	0.0467	0.0472	0.046	0.046	8.5818	Y
IgG	sp400	A	3	5	3.1771	1.6594	0.7096	0.28	0.1448	0.0786	0.0548	0.0488	0.0461	0.0464	0.0449	0.0466	6.3371	Y
IgG	sp400	B	6	2	3.1697	2.0391	1.0149	0.4327	0.1882	0.0883	0.0558	0.0472	0.0453	0.0442	0.0445	0.0446	7.2145	Y
IgG	B.CaseA_V1_V2_Tags	D	1	4	3.1686	1.8381	1.1983	0.6066	0.2293	0.1234	0.0726	0.0538	0.0463	0.0438	0.0422	0.0473	7.4703	Y
IgG	B.CaseA_V1_V2_Tags_N156QN160Q	B	9	3	3.1685	2.8833	2.7593	1.7719	1.3254	0.3582	0.1033	0.057	0.0464	0.0452	0.0439	0.0454	12.6078	Y
IgG	JRFL gp140	D	2	1	3.1598	2.0395	1.0947	0.519	0.1973	0.1026	0.061	0.0496	0.0463	0.0465	0.0454	0.0472	7.4089	Y
IgG	B.CaseA_V1_V2_Tags_N156QN160Q	A	4	5	3.1498	1.7239	0.8081	0.3318	0.1525	0.0809	0.0547	0.0481	0.0471	0.0449	0.0459	0.0656	6.5533	Y
IgG	B.CaseA_V1_V2_Tags	B	9	2	3.1496	2.6234	2.0491	1.1586	0.5047	0.2266	0.1199	0.0658	0.0512	0.0453	0.0437	0.0429	10.0808	Y
IgG	sp400	B	6	4	3.1495	2.9532	3.259	1.8294	1.124	0.4428	0.2486	0.0943	0.0762	0.0498	0.048	0.0459	13.3207	Y
IgG	JRFL gp140	B	4	3	3.1489	3.0955	2.6002	2.4567	2.401	1.3902	0.8591	0.342	0.1912	0.0917	0.0667	0.0508	16.694	Y
IgM	JRFL gp140	A	2	2	3.1486	1.5653	0.6144	0.2304	0.1085	0.0622	0.0531	0.0472	0.0451	0.0511	0.0422	0.0414	6.0095	Y
IgM	JRFL gp140	D	4	5	3.1385	2.1848	1.2837	0.4836	0.2482	0.1089	0.0652	0.0513	0.0452	0.0426	0.0443	0.0442	7.7405	Y
IgG	B.CaseA_V1_V2_Tags	C	2	4	3.1355	2.6171	2.3578	1.2666	0.8191	0.2447	0.1621	0.072	0.0577	0.0494	0.0452	0.0465	10.8737	Y
IgM	B.CaseA_V1_V2_Tags	A	2	5	3.1282	2.1459	1.0527	0.4057	0.1633	0.0773	0.0536	0.0468	0.0445	0.0436	0.0441	0.0428	7.2485	Y
IgM	JRFL gp140	B	1	3	3.1218	2.1839	1.392	0.5607	0.2532	0.0918	0.0648	0.0497	0.0468	0.0441	0.044	0.0485	7.9013	Y
IgG	sp62	B	3	3	3.1175	2.7871	2.6029	2.0371	1.3582	0.4399	0.3423	0.1114	0.0747	0.0508	0.0452	0.0433	13.0104	Y
IgM	JRFL gp140	A	9	5	3.1119	1.2102	0.2464	0.0832	0.0546	0.0487	0.0476	0.0524	0.0451	0.0445	0.0443	0.0447	5.0336	Y
IgG	B.CaseA_V1_V2_Tags	D	2	5	3.1062	2.3766	1.365	0.6896	0.2987	0.1425	0.0766	0.0557	0.0539	0.0468	0.0455	0.0588	8.3159	Y
IgM	JRFL gp140	D	1	4	3.0972	1.8231	1.2767	0.4797	0.2995	0.1236	0.0745	0.0523	0.0623	0.0445	0.0431	0.0442	7.4207	Y
IgG	sp400	C	9	2	3.0947	1.6667	0.8418	0.3503	0.1872	0.1018	0.0616	0.0528	0.0484	0.0458	0.0466	0.0435	6.5412	Y
IgG	sp400	B	1	4	3.0942	3.1391	3.1037	1.9253	1.3266	0.3166	0.1955	0.0822	0.0695	0.0505	0.0462	0.044	13.3934	Y
IgM	JRFL gp140	A	6	5	3.0932	2.1277	1.108	0.5273	0.195	0.0931	0.0612	0.0491	0.046	0.0455	0.0482	0.0451	7.4394	Y
IgG	JRFL gp140	B	7	3	3.0845	3.2536	3.5632	3.2528	3.1225	1.7586	1.2256	0.487	0.2738	0.131	0.0687	0.0531	20.2744	Y
IgG	B.CaseA_V1_V2_Tags	D	9	4	3.0759	2.5661	1.653	0.9291	0.4142	0.1849	0.084	0.0574	0.0477	0.0432	0.0415	0.0417	9.1387	Y
IgG	JRFL gp140	B	2	2	3.072	2.4372	2.2806	1.6493	1.1278	0.6578	0.3329	0.1626	0.0871	0.0569	0.0487	0.0451	11.958	Y
IgG	JRFL gp140	B	1	2	3.0614	2.5393	1.9507	1.6718	0.9322	0.3615	0.178	0.0946	0.0686	0.0487	0.0573	0.0444	11.0085	Y
IgG	sp400	B	3	3	3.0538	2.3794	1.8074	1.0316	0.4704	0.1921	0.1349	0.0632	0.0537	0.0463	0.0445	0.0432	9.3205	Y
IgG	sp400	B	2	3	3.0535	2.2522	1.7496	0.8442	0.4296	0.1437	0.0871	0.0547	0.0517	0.0457	0.0436	0.0437	8.7993	Y
IgM	JRFL gp140	B	5	4	3.0508	1.3644	0.2948	0.0903	0.0592	0.0476	0.0456	0.057	0.0459	0.0428	0.0511	0.0436	5.1931	Y
IgG	B.CaseA_V1_V2_Tags	C	4	3	3.0453	2.7258	2.1704	1.177	0.6946	0.2447	0.1472	0.069	0.0547	0.047	0.0457	0.045	10.4664	Y
IgG	JRFL gp140	B	3	3	3.0419	3.1663	2.8309	2.5233	2.212	1.2542	1.0028	0.3685	0.21	0.1016	0.0656	0.083	16.8601	Y
IgM	JRFL gp140	B	4	5	3.0296	1.4621	0.5432	0.1831	0.0853	0.0594	0.0488	0.0437	0.0456	0.0431	0.0452	0.0455	5.6346	Y
IgG	sp400	C	8	3	3.0214	1.8292	1.4447	0.5291	0.3098	0.1104	0.0762	0.0534	0.0511	0.0466	0.0466	0.0479	7.5664	Y
IgM	JRFL gp140	D	10	5	3.0065	1.6006	0.4364	0.1192	0.0678	0.05	0.0442	0.0451	0.0455	0.0437	0.0424	0.0431	5.5445	Y
IgG	sp400	B	8	3	2.9815	2.4769	2.1078	1.5706	0.9767	0.3784	0.2268	0.0813	0.0589	0.0486	0.0457	0.0466	10.9998	Y
IgG	B.CaseA_V1_V2_Tags_N156QN160Q	D	4	3	2.9721	1.3479	0.5824	0.2342	0.1332	0.0675	0.0542	0.0465	0.0434	0.042	0.0427	0.0448	5.6109	Y
IgM	JRFL gp140	B	9	5	2.9497	1.4336	0.4669	0.1194	0.0679	0.0599	0.0467	0.0451	0.0449	0.044	0.0418	0.0426	5.3625	Y
IgG	sp400	B	3	4	2.9412	3.0783	2.5246	0.936	0.6755	0.2135	0.1353	0.0485	0.0557	0.0469	0.0438	0.0436	10.7429	Y
IgM	B.CaseA_V1_V2_Tags_N156QN160Q	A	6	5	2.9337	1.7294	0.7525	0.3067	0.1308	0.0892	0.0507	0.0459	0.0433	0.0436	0.0645	0.0475	6.2378	Y
IgG	B.CaseA_V1_V2_Tags	A	1	3	2.9313	1.9926	0.9748	0.4045	0.1867	0.0946	0.0591	0.0501	0.0503	0.0563	0.0443	0.0455	6.8901	Y
IgG	B.CaseA_V1_V2_Tags	A	6	5	2.9309	1.9843	1.0009	0.4736	0.1996	0.0948	0.0625	0.0504	0.0478	0.0463	0.0494	0.0766	7.0171	Y
IgG	sp400	B	4	3	2.9265	2.5058	1.8311	1.1021	0.6636	0.2388	0.1075	0.0657	0.0591	0.0459	0.0432	0.046	9.6353	Y
IgG	sp400	B	5	3	2.9187	2.9586	2.5679	1.9722	1.5871	0.6233	0.4091	0.1466	0.1156	0.0593	0.0475	0.0436	13.4495	Y
IgG	B.CaseA_V1_V2_Tags	C	10	3	2.9161	2.8016	1.768	0.7397	0.3943	0.124	0.0766	0.0532	0.0473	0.0447	0.0457	0.0481	9.0593	Y
IgG	B.CaseA_V1_V2_Tags_N156QN160Q	D	7	4	2.8941	1.9586	1.1571	0.5416	0.2381	0.1126	0.0607	0.0518	0.0475	0.0452	0.0446	0.044	7.1959	Y
IgM	B.CaseA_V1_V2_Tags_N156QN160Q	D	7	4	2.8905	1.176	0.487	0.2476	0.1375	0.1123	0.0833	0.0711	0.0674	0.0736	0.076	0.08	5.5023	Y
IgG	B.CaseA_V1_V2_Tags_N156QN160Q	A	3	3	2.8832	1.5733	0.6942	0.29	0.1266	0.0729	0.0588	0.052	0.0489	0.0493	0.0492	0.0494	5.9478	Y
IgG	B.CaseA_V1_V2_Tags	D	1	5	2.8805	2.404	1.434	0.5419	0.3029	0.1431	0.0765	0.0587	0.0464	0.0426	0.0412	0.0402	8.012	Y
IgG	JRFL gp140	B	1	3	2.8771	2.8483	2.9248	2.335	1.4293	0.9872	0.3991	0.1797	0.1118	0.0778	0.0492	0.0559	14.2752	Y
IgG	sp400	D	6	2	2.869	1.6393	0.7147	0.346	0.1632	0.0824	0.0567	0.0525	0.0454	0.0463	0.0429	0.0453	6.1037	Y
IgM	B.CaseA_V1_V2_Tags	D	5	5	2.8431	2.4374	1.6035	0.7254	0.2665	0.1021	0.0594	0.0462	0.0438	0.0403	0.0409	0.0412	8.2498	Y
IgM	B.CaseA_V1_V2_Tags_N156QN160Q	D	2	2	2.8275	1.3106	0.5633	0.2265	0.112	0.0641	0.0531	0.0504	0.0485	0.0468	0.0471	0.0602	5.4101	Y
IgG	B.CaseA_V1_V2_Tags	A	7	5	2.8205	1.8938	1.2022	0.5735	0.2596	0.117	0.0672	0.0515	0.0484	0.0464	0.0451	0.0459	7.1711	Y
IgG	JRFL gp140	B	3	2	2.8144	1.9958	1.4683	0.919	0.4422	0.2179	0.1136	0.0719	0.0499	0.0458	0.0437	0.0478	8.2303	Y
IgG	B.CaseA_V1_V2_Tags	A	4	3	2.7989	1.6955	1.0115	0.3751	0.1673	0.0846	0.058	0.0498	0.0456	0.0441	0.0448	0.0437	6.4189	Y
IgG	JRFL gp140	B	6	2	2.7899	2.1013	1.415	0.8012	0.3372	0.2253	0.0998	0.0571	0.0483	0.0449	0.0457	0.0502	8.0159	Y
IgG	B.CaseA_V1_V2_Tags_N156QN160Q	A	8	5	2.7819	1.7917	0.9503	0.4272	0.1988	0.098	0.0603	0.0492	0.0453	0.0448	0.0427	0.044	6.5342	Y
IgG	B.CaseA_V1_V2_Tags	C	5	3	2.7734	1.892	1.1853	0.4848	0.2402	0.1032	0.0725	0.0514	0.0488	0.0453	0.0442	0.0443	6.9854	Y
IgG	sp400	B	7	3	2.7666	2.304	1.9919	1.0339	0.6925	0.1997	0.1408	0.0624	0.0535	0.0455	0.0442	0.0442	9.3792	Y
IgG	B.CaseA_V1_V2_Tags	C	1	3	2.7663	2.1067	1.2581	0.5248	0.2728	0.113	0.0792	0.0536	0.0508	0.0451	0.0448	0.0472	7.3624	Y
IgG	B.CaseA_V1_V2_Tags	C	2	3	2.7604	1.8272	1.3499	0.5935	0.3299	0.1288	0.0888	0.056	0.0505	0.0592	0.046	0.0454	7.3356	Y
IgM	B.CaseA_V1_V2_Tags	A	2	3	2.7564	1.3344	0.5674	0.2217	0.0895	0.0571	0.0497	0.0457	0.0452	0.0445	0.0544	0.0579	5.3239	Y
IgG	B.CaseA_V1_V2_Tags_N156QN160Q	D	8	3	2.7562	0.9262	0.5975	0.1797	0.1206	0.0606	0.0527	0.0479	0.0442	0.0434	0.0435	0.0439	4.9164	Y
IgG	sp62	B	2	4	2.7506	2.4129	2.5183	0.9503	0.4834	0.1092	0.0862	0.0519	0.0461	0.0444	0.0428	0.0432	9.5393	Y
IgM	B.CaseA_V1_V2_Tags_N156QN160Q	C	3	5	2.742	1.745	0.7476	0.3174	0.1239	0.0696	0.0565	0.0462	0.0463	0.0434	0.0445	0.0403	6.0227	Y
IgM	JRFL gp140	A	8	5	2.7402	1.4974	0.5954	0.2223	0.1102	0.0683	0.0553	0.0552	0.0477	0.0605	0.0452	0.0453	5.543	Y
IgG	B.CaseA_V1_V2_Tags	B	5	3	2.7382	1.5504	0.8906	0.398	0.2111	0.092	0.0624	0.048	0.0458	0.046	0.0424	0.0425	6.1674	Y
IgG	sp62	B	5	4	2.7247	1.2612	0.4841	0.2732	0.1372	0.0607	0.0548	0.0455	0.0442	0.0431	0.0429	0.0432	5.2148	Y
IgG	B.CaseA_V1_V2_Tags	B	5	5	2.7216	1.8254	1.1938	0.6182	0.2727	0.1364	0.0746	0.0536	0.046	0.0436	0.0418	0.0423	7.07	Y
IgG	sp400	D	8	2	2.7191	1.732	0.6468	0.3341	0.1582	0.0862	0.0778	0.05	0.0455	0.0433	0.0453	0.0434	5.9817	Y
IgG	B.CaseA_V1_V2_Tags	C	8	3	2.7173	2.4002	1.7246	1.0241	0.6548	0.2054	0.1229	0.0616	0.0546	0.0465	0.054	0.0474	9.1134	Y
IgG	B.CaseA_V1_V2_Tags	A	3	5	2.7116	1.9979	1.1101	0.4807	0.2104	0.1039	0.0611	0.0522	0.0481	0.0459	0.0471	0.0486	6.9176	Y
IgM	JRFL gp140	D	2	2	2.703	1.4031	0.6429	0.258	0.103	0.0639	0.0605	0.0585	0.0515	0.0411	0.0388	0.0384	5.4627	Y
IgG	B.CaseA_V1_V2_Tags	C	6	5	2.6763	2.2511	1.2566	0.6344	0.265	0.1689	0.0739	0.0533	0.0469	0.048	0.0447	0.0438	7.5629	Y
IgM	B.CaseA_V1_V2_Tags	D	5	3	2.6615	1.5757	1.3308	0.3521	0.1872	0.0886	0.0564	0.044	0.0386	0.0408	0.0421	0.0405	6.4583	Y
IgG	B.CaseA_V1_V2_Tags_N156QN160Q	A	6	4	2.6434	1.518	0.7382	0.3209	0.1518	0.0815	0.0578	0.0516	0.0596	0.0494	0.0484	0.0503	5.7709	Y
IgM	B.CaseA_V1_V2_Tags	D	5	4	2.641	1.5444	1.3524	0.4677	0.23	0.0965	0.062	0.0499	0.0419	0.0452	0.0441	0.0439	6.619	Y
IgG	sp400	B	10	3	2.6287	1.2053	0.7366	0.2684	0.1765	0.0614	0.0501	0.0445	0.0484	0.0429	0.0425	0.0428	5.3481	Y
IgG	sp400	B	1	3	2.6139	1.8567	1.3506	0.6637	0.329	0.1337	0.0708	0.0546	0.0488	0.0453	0.0435	0.0438	7.2544	Y
IgM	B.CaseA_V1_V2_Tags	A	2	4	2.61	1.4982	0.6767	0.2386	0.0988	0.0585	0.0485	0.0466	0.0431	0.0428	0.0429	0.0459	5.4506	Y
IgM	B.CaseA_V1_V2_Tags_N156QN160Q	D	8	3	2.6047	1.1701	0.4786	0.2113	0.1063	0.0797	0.0603	0.0505	0.0552	0.0609	0.1199	0.1299	5.1274	Y
IgG	sp400	C	10	4	2.6008	1.5943	0.6233	0.2899	0.1139	0.0614	0.0555	0.0495	0.0551	0.0458	0.0427	0.0494	5.5816	Y
IgG	B.CaseA_V1_V2_Tags	C	1	4	2.5834	2.2219	1.4558	0.5484	0.276	0.1294	0.0812	0.0542	0.0499	0.0468	0.0463	0.0467	7.54	Y
IgG	B.CaseA_V1_V2_Tags_N156QN160Q	C	4	5	2.5783	1.5102	0.9114	0.3997	0.1872	0.112	0.0649	0.0603	0.0561	0.0455	0.0509	0.0463	6.0228	Y
IgM	JRFL gp140	C	8	4	2.5598	1.6795	0.8496	0.4042	0.1813	0.0976	0.0642	0.0493	0.0483	0.045	0.0437	0.0446	6.0671	Y
IgM	JRFL gp140	C	6	5	2.5559	0.9584	0.2774	0.0943	0.0696	0.0478	0.0444	0.0462	0.0444	0.0428	0.0425	0.0463	4.27	Y
IgG	B.CaseA_V1_V2_Tags	C	5	5	2.5491	2.2998	1.7432	1.0295	0.4907	0.2235	0.1145	0.0684	0.0527	0.0477	0.0463	0.0453	8.7107	Y
IgM	B.CaseA_V1_V2_Tags_N156QN160Q	B	1	5	2.5397	1.3853	0.6313	0.2347	0.1092	0.0629	0.0478	0.0441	0.0455	0.0427	0.0426	0.0421	5.2279	Y
IgG	B.CaseA_V1_V2_Tags_N156QN160Q	A	4	4	2.5243	1.3282	0.6196	0.2618	0.1236	0.0725	0.061	0.0502	0.0478	0.0482	0.0497	0.0513	5.2382	Y
IgM	JRFL gp140	D	6	5	2.513	0.3768	0.0761	0.0542	0.0508	0.0453	0.047	0.0436	0.0435	0.0432	0.042	0.0398	3.3753	Y
IgG	JRFL gp140	B	8	2	2.5049	2.0441	1.2399	0.6708	0.2839	0.1599	0.0822	0.0558	0.0466	0.0433	0.053	0.0578	7.2422	Y
IgG	B.CaseA_V1_V2_Tags	C	9	3	2.4964	2.1593	1.3232	0.4842	0.2534	0.0974	0.0701	0.051	0.0494	0.0448	0.0483	0.0471	7.1246	Y
IgG	sp62	D	9	5	2.4751	1.5791	0.8258	0.3045	0.1135	0.1231	0.0465	0.0462	0.0451	0.0449	0.0491	0.0461	5.699	Y
IgG	B.CaseA_V1_V2_Tags_N156QN160Q	A	3	4	2.462	1.2651	0.5396	0.2298	0.1077	0.0667	0.0542	0.0511	0.0477	0.0488	0.0503	0.0502	4.9732	Y
IgG	B.CaseA_V1_V2_Tags	D	10	5	2.444	2.2268	1.6016	0.7804	0.3672	0.1714	0.094	0.06	0.0551	0.049	0.0488	0.0511	7.9494	Y
IgM	B.CaseA_V1_V2_Tags_N156QN160Q	D	8	5	2.4385	1.2033	0.521	0.2207	0.1112	0.0871	0.0573	0.053	0.0517	0.0476	0.051	0.0551	4.8975	Y
IgG	B.CaseA_V1_V2_Tags	C	6	4	2.4243	1.7884	0.7683	0.3426	0.1778	0.0752	0.0649	0.0512	0.046	0.0456	0.0472	0.049	5.8805	Y
IgG	B.CaseA_V1_V2_Tags	D	10	4	2.4156	1.5544	0.8706	0.3993	0.1773	0.0909	0.0588	0.0694	0.0436	0.0419	0.0421	0.0409	5.8048	Y
IgG	sp400	A	7	2	2.4147	0.9945	0.4	0.1496	0.077	0.0546	0.0477	0.0447	0.0413	0.0426	0.0542	0.0432	4.3641	Y
IgG	B.CaseA_V1_V2_Tags	D	3	5	2.407	1.741	0.8412	0.3642	0.146	0.1048	0.0603	0.0533	0.047	0.0472	0.0545	0.0539	5.9204	Y
IgM	B.CaseA_V1_V2_Tags_N156QN160Q	A	2	2	2.398	1.0773	0.4155	0.1583	0.0777	0.0561	0.0451	0.045	0.0455	0.044	0.0439	0.0453	4.4517	Y
IgG	sp400	A	5	3	2.3909	1.2748	0.5425	0.2219	0.1083	0.061	0.0491	0.0459	0.044	0.0432	0.0459	0.0446	4.8721	Y
IgG	sp400	C	1	2	2.3891	1.0104	0.4346	0.1783	0.0952	0.0649	0.0546	0.0446	0.0452	0.0425	0.0401	0.043	4.4425	Y
IgG	sp62	B	1	4	2.3816	1.5757	1.295	0.4176	0.2478	0.0782	0.0657	0.0462	0.0454	0.0436	0.0429	0.0429	6.2826	Y
IgG	sp62	D	3	3	2.3755	0.959	0.6541	0.1835	0.0993	0.0635	0.0518	0.0475	0.0457	0.0445	0.0439	0.0444	4.6127	Y
IgG	sp62	B	1	5	2.3595	1.2715	0.6321	0.2552	0.1317	0.0765	0.053	0.0474	0.0457	0.0446	0.0431	0.042	5.0023	Y
IgG	B.CaseA_V1_V2_Tags	C	6	3	2.3426	1.5988	0.8864	0.3955	0.2023	0.0895	0.0679	0.0492	0.0455	0.0456	0.0516	0.0454	5.8203	Y
IgM	B.CaseA_V1_V2_Tags	C	3	5	2.3381	1.5121	0.7566	0.2527	0.1311	0.0618	0.05	0.0449	0.042	0.0425	0.0404	0.0412	5.3134	Y
IgM	JRFL gp140	D	4	4	2.3076	1.3086	0.9771	0.3671	0.1977	0.0835	0.0624	0.0509	0.05	0.0463	0.043	0.0432	5.5374	Y
IgG	B.CaseA_V1_V2_Tags	B	6	5	2.2957	1.7632	1.4235	0.6504	0.3447	0.1404	0.0894	0.0577	0.0473	0.0439	0.0426	0.0417	6.9405	Y
IgG	sp62	B	1	3	2.2875	0.9351	0.7584	0.2903	0.1591	0.0784	0.0628	0.0492	0.0456	0.0433	0.0428	0.0444	4.7969	Y
IgG	B.CaseA_V1_V2_Tags	A	2	4	2.2822	1.3344	0.6571	0.2754	0.1345	0.0728	0.056	0.0506	0.0449	0.044	0.0448	0.044	5.0407	Y
IgG	B.CaseA_V1_V2_Tags	B	4	5	2.2692	1.7801	1.1742	0.6114	0.276	0.1184	0.0709	0.0531	0.0457	0.0437	0.0575	0.0429	6.5431	Y
IgG	sp62	A	7	3	2.2606	1.0277	0.4182	0.1685	0.0798	0.0513	0.0483	0.0459	0.0455	0.0453	0.0443	0.0457	4.2811	Y
IgM	JRFL gp140	A	6	4	2.2466	1.4836	0.7096	0.3064	0.1401	0.0768	0.053	0.0481	0.0463	0.0466	0.0458	0.0461	5.249	Y
IgM	JRFL gp140	D	4	3	2.2336	1.462	0.8898	0.3395	0.1887	0.0721	0.059	0.0464	0.0452	0.043	0.0458	0.0441	5.4692	Y
IgM	B.CaseA_V1_V2_Tags_N156QN160Q	D	10	4	2.2266	0.8565	0.3324	0.1594	0.0963	0.063	0.0525	0.0501	0.0485	0.0472	0.0539	0.0538	4.0402	Y
IgG	sp62	B	5	5	2.2037	1.4101	0.643	0.2812	0.1275	0.0769	0.0531	0.047	0.0444	0.0436	0.0425	0.0591	5.0321	Y
IgG	B.CaseA_V1_V2_Tags_N156QN160Q	C	4	4	2.2027	1.6331	0.8737	0.4188	0.1789	0.0701	0.0718	0.047	0.0497	0.045	0.0435	0.0458	5.6801	Y
IgG	B.CaseA_V1_V2_Tags	B	2	5	2.1972	1.7091	1.2088	0.6441	0.3042	0.1441	0.0764	0.0528	0.0449	0.0427	0.0416	0.0416	6.5075	Y
IgG	sp400	A	4	2	2.1945	0.9503	0.393	0.1575	0.0797	0.0533	0.0466	0.0446	0.0445	0.0433	0.045	0.0441	4.0964	Y
IgM	JRFL gp140	B	8	4	2.1942	1	0.3435	0.132	0.0724	0.0533	0.0464	0.045	0.0443	0.0544	0.0451	0.0483	4.0789	Y
IgG	B.CaseA_V1_V2_Tags	B	10	5	2.1777	1.5066	0.7615	0.4045	0.1743	0.099	0.0604	0.0488	0.0448	0.0435	0.0436	0.0427	5.4074	Y
IgG	B.CaseA_V1_V2_Tags_N156QN160Q	A	10	3	2.1761	1.1001	0.5007	0.2189	0.1025	0.0639	0.0541	0.0507	0.0494	0.0497	0.0486	0.0486	4.4633	Y
IgM	JRFL gp140	C	2	5	2.1729	0.9842	0.4964	0.2031	0.1012	0.0616	0.0533	0.0436	0.0439	0.0439	0.0441	0.0422	4.2904	Y
IgG	sp400	C	3	4	2.1694	1.2015	0.677	0.2863	0.1324	0.0539	0.0524	0.0474	0.0469	0.056	0.0499	0.045	4.8181	Y
IgG	B.CaseA_V1_V2_Tags	C	5	4	2.1581	1.9242	1.0414	0.443	0.2412	0.0921	0.0716	0.0525	0.0478	0.0458	0.0453	0.046	6.209	Y
IgG	B.CaseA_V1_V2_Tags	D	1	3	2.1543	0.8895	0.6001	0.2129	0.1323	0.0854	0.0533	0.0454	0.0438	0.0397	0.0392	0.0388	4.3347	Y
IgM	B.CaseA_V1_V2_Tags	A	6	5	2.1404	0.9995	0.4126	0.1579	0.0758	0.0523	0.0459	0.0453	0.0457	0.045	0.0472	0.0463	4.1139	Y
IgG	B.CaseA_V1_V2_Tags	B	4	4	2.1366	1.526	1.3744	0.7857	0.3442	0.123	0.0833	0.0504	0.0464	0.043	0.0427	0.043	6.5987	Y
IgM	JRFL gp140	C	3	4	2.1271	1.3012	0.8014	0.2971	0.1291	0.0643	0.0537	0.0467	0.0439	0.0463	0.043	0.043	4.9968	Y
IgG	sp62	B	3	2	2.1125	1.07	0.4326	0.1664	0.0874	0.053	0.044	0.0425	0.0416	0.0403	0.0409	0.0409	4.1721	Y
IgG	B.CaseA_V1_V2_Tags_N156QN160Q	B	9	2	2.1064	1.4136	0.7298	0.3339	0.1556	0.0673	0.0535	0.0519	0.0439	0.0427	0.0443	0.0444	5.0873	Y
IgM	JRFL gp140	A	6	3	2.1036	1.1812	0.5331	0.2241	0.0928	0.0655	0.0475	0.0451	0.0437	0.0507	0.0438	0.0455	4.4766	Y
IgG	sp400	A	2	3	2.1019	1.1141	0.4656	0.2051	0.0876	0.0626	0.0536	0.0586	0.045	0.0454	0.0502	0.0506	4.3403	Y
IgM	B.CaseA_V1_V2_Tags_N156QN160Q	C	8	5	2.0954	1.2085	0.539	0.2555	0.1044	0.0622	0.0503	0.0434	0.0433	0.0426	0.0431	0.0485	4.5362	Y
IgG	B.CaseA_V1_V2_Tags	B	1	4	2.0879	1.1033	0.8765	0.3286	0.1945	0.0802	0.0616	0.0452	0.0457	0.0423	0.0421	0.043	4.9509	Y
IgG	B.CaseA_V1_V2_Tags	D	2	4	2.062	1.4986	0.8349	0.4377	0.1951	0.1027	0.0653	0.0551	0.0482	0.0485	0.0464	0.0469	5.4414	Y
IgM	JRFL gp140	A	8	4	2.0552	0.9233	0.3737	0.153	0.0812	0.0571	0.0501	0.047	0.0457	0.0504	0.0442	0.0448	3.9257	Y
IgM	JRFL gp140	C	10	5	2.0484	0.8312	0.2706	0.1119	0.0676	0.0527	0.0486	0.047	0.0449	0.0448	0.0464	0.0452	3.6593	Y
IgG	B.CaseA_V1_V2_Tags	D	3	4	2.0438	1.4815	0.8067	0.3786	0.1848	0.0981	0.0654	0.0583	0.0518	0.0514	0.0496	0.0494	5.3194	Y
IgG	B.CaseA_V1_V2_Tags	B	7	5	2.0352	1.5866	1.3031	0.7217	0.3841	0.1837	0.1029	0.0616	0.0488	0.0462	0.0429	0.0418	6.5586	Y
IgG	B.CaseA_V1_V2_Tags	A	5	3	2.0189	1.2924	0.6554	0.2682	0.1555	0.0771	0.0546	0.0514	0.0519	0.045	0.0436	0.044	4.758	Y
IgG	B.CaseA_V1_V2_Tags_N156QN160Q	D	8	4	2.0096	0.9889	0.4362	0.1846	0.0907	0.0579	0.0469	0.0461	0.0504	0.0429	0.0425	0.042	4.0387	Y
IgM	JRFL gp140	A	7	4	2.0003	0.976	0.4157	0.1847	0.0911	0.0621	0.0507	0.0487	0.0472	0.0471	0.0459	0.0464	4.0159	Y
IgG	B.CaseA_V1_V2_Tags	B	1	5	1.9891	1.0808	0.7121	0.3192	0.172	0.0949	0.0537	0.048	0.0447	0.0429	0.0422	0.0405	4.6401	Y
IgM	sp400	B	7	5	1.9847	0.2023	0.0493	0.044	0.0447	0.0425	0.0425	0.0431	0.0431	0.0434	0.0426	0.0429	2.6251	Y
IgG	sp62	D	1	5	1.9795	1.0514	0.3221	0.1251	0.0634	0.0508	0.046	0.0434	0.0431	0.0422	0.0425	0.0439	3.8534	Y
IgM	JRFL gp140	A	5	5	1.9761	0.7345	0.268	0.1197	0.0681	0.0559	0.0559	0.0454	0.045	0.0518	0.047	0.0462	3.5136	Y
IgM	JRFL gp140	A	9	4	1.9686	0.6566	0.1844	0.0761	0.0542	0.0486	0.0528	0.057	0.045	0.0446	0.0439	0.0453	3.2771	Y
IgG	B.CaseA_V1_V2_Tags	A	5	4	1.9564	1.0605	0.5774	0.2342	0.124	0.0805	0.0543	0.0488	0.0471	0.0486	0.0473	0.0448	4.3239	Y
IgG	B.CaseA_V1_V2_Tags	B	5	4	1.9484	1.3672	0.926	0.4678	0.2286	0.1038	0.0672	0.0473	0.0448	0.0431	0.0422	0.0429	5.3293	Y
IgG	B.CaseA_V1_V2_Tags_N156QN160Q	C	2	5	1.9356	1.3241	0.6838	0.2992	0.1417	0.0792	0.0571	0.0492	0.0463	0.0475	0.0549	0.047	4.7656	Y
IgG	sp62	A	4	3	1.9318	0.8997	0.3837	0.1468	0.076	0.0556	0.0487	0.054	0.0432	0.0428	0.0427	0.0445	3.7695	Y
IgM	JRFL gp140	D	10	4	1.9247	0.7147	0.234	0.0897	0.0609	0.0501	0.0463	0.0456	0.0435	0.0439	0.0481	0.0402	3.3417	Y
IgM	JRFL gp140	B	6	4	1.9097	0.3992	0.1299	0.0674	0.0536	0.0457	0.0468	0.0481	0.0453	0.0442	0.045	0.0445	2.8794	Y
IgG	B.CaseA_V1_V2_Tags_N156QN160Q	D	7	3	1.9007	1.2753	0.7739	0.3429	0.1818	0.0865	0.062	0.1095	0.0778	0.0537	0.0463	0.0524	4.9628	Y
IgM	JRFL gp140	B	3	4	1.8934	0.8433	0.4621	0.179	0.1014	0.0534	0.0489	0.0459	0.047	0.0458	0.0449	0.0432	3.8083	Y
IgM	JRFL gp140	D	1	2	1.882	0.8452	0.3458	0.1479	0.0753	0.0548	0.0485	0.0443	0.0472	0.0442	0.042	0.0423	3.6195	Y
IgG	sp400	B	9	3	1.8772	1.1807	0.6049	0.2776	0.1646	0.0795	0.0602	0.0448	0.0436	0.0428	0.0433	0.0459	4.4651	Y
IgM	B.CaseA_V1_V2_Tags_N156QN160Q	D	8	4	1.8624	0.8046	0.3715	0.1871	0.0996	0.0768	0.0579	0.0594	0.0543	0.0524	0.0599	0.0761	3.762	Y
IgM	JRFL gp140	B	2	3	1.8591	1.1609	0.734	0.289	0.1663	0.0787	0.0553	0.0484	0.048	0.0432	0.0452	0.0508	4.5789	Y
IgG	B.CaseA_V1_V2_Tags	B	8	4	1.8559	1.6107	1.1188	0.7091	0.3788	0.1589	0.0887	0.0578	0.0472	0.0441	0.0426	0.0417	6.1543	Y
IgM	JRFL gp140	A	6	2	1.8539	0.8056	0.3224	0.1334	0.071	0.0489	0.0447	0.0472	0.0447	0.047	0.0433	0.0435	3.5056	Y
IgG	JRFL gp140	D	6	1	1.8331	0.8658	0.428	0.1967	0.0964	0.0645	0.054	0.0678	0.0454	0.045	0.0456	0.0453	3.7876	Y
IgG	sp400	B	5	2	1.8324	0.9605	0.4189	0.1711	0.0986	0.06	0.0474	0.0445	0.0434	0.0431	0.0431	0.0452	3.8082	Y
IgG	B.CaseA_V1_V2_Tags	A	2	3	1.8183	1.0284	0.5231	0.2157	0.1093	0.0647	0.051	0.0478	0.0464	0.0443	0.0443	0.0436	4.0369	Y
IgG	sp400	C	3	5	1.8069	0.7769	0.3648	0.1604	0.0944	0.0593	0.0531	0.0519	0.0463	0.0451	0.0508	0.0568	3.5667	Y
IgG	sp62	D	9	4	1.7988	0.9106	0.3227	0.1064	0.0663	0.0476	0.0439	0.0444	0.0457	0.044	0.0452	0.049	3.5246	Y
IgG	B.CaseA_V1_V2_Tags_N156QN160Q	A	8	4	1.7975	0.876	0.427	0.1827	0.0919	0.0618	0.0519	0.0465	0.0453	0.0454	0.0437	0.0538	3.7235	Y
IgM	B.CaseA_V1_V2_Tags_N156QN160Q	B	3	5	1.7945	0.8008	0.3022	0.1258	0.067	0.0503	0.0447	0.0436	0.0431	0.0411	0.042	0.043	3.3981	Y
IgG	sp400	D	2	3	1.7861	1.4188	0.9147	0.403	0.1859	0.0933	0.0598	0.0513	0.0466	0.0449	0.0435	0.0442	5.0921	Y
IgG	B.CaseA_V1_V2_Tags	D	9	3	1.7792	0.8358	0.6533	0.3091	0.1394	0.0823	0.0538	0.0446	0.0442	0.0419	0.043	0.0442	4.0708	Y
IgM	B.CaseA_V1_V2_Tags_N156QN160Q	B	4	4	1.7791	0.7742	0.3264	0.1288	0.0627	0.0496	0.0436	0.0423	0.0419	0.043	0.042	0.0427	3.3763	Y
IgM	B.CaseA_V1_V2_Tags_N156QN160Q	C	3	4	1.7784	0.8273	0.3119	0.1258	0.0645	0.049	0.0454	0.0445	0.0452	0.0433	0.044	0.0438	3.4231	Y
IgM	JRFL gp140	D	1	3	1.7758	1.1985	0.8921	0.2789	0.1585	0.0683	0.0511	0.0471	0.045	0.0427	0.042	0.0453	4.6453	Y
IgG	B.CaseA_V1_V2_Tags	B	2	4	1.7644	1.8864	1.3923	0.6422	0.3895	0.165	0.0953	0.0531	0.048	0.044	0.0425	0.0424	6.5651	Y
IgM	Biotinylated 4E10 (streptavidin tethered)	D	8	3	1.7544	0.7299	0.3566	0.1547	0.0866	0.0629	0.0507	0.0505	0.0462	0.0483	0.0467	0.0498	3.4373	Y
IgM	B.CaseA_V1_V2_Tags_N156QN160Q	D	5	1	1.7379	0.7183	0.3058	0.1369	0.0695	0.0609	0.0572	0.0507	0.0533	0.0521	0.0556	0.0549	3.3531	Y
IgM	JRFL gp140	C	6	4	1.7345	0.7064	0.1892	0.0964	0.0669	0.0542	0.0469	0.0459	0.0443	0.0452	0.0452	0.0452	3.1203	Y
IgM	JRFL gp140	A	7	3	1.7342	0.8426	0.3451	0.1449	0.0745	0.0525	0.0465	0.0453	0.0463	0.0462	0.0445	0.0565	3.4791	Y
IgM	B.CaseA_V1_V2_Tags_N156QN160Q	D	1	2	1.7304	0.8002	0.3472	0.1537	0.0864	0.0588	0.0726	0.0485	0.0481	0.0477	0.0493	0.0543	3.4972	Y
IgG	B.CaseA_V1_V2_Tags_N156QN160Q	C	4	3	1.7218	0.5979	0.351	0.1798	0.1012	0.0618	0.0637	0.0471	0.0452	0.0438	0.0434	0.0436	3.3003	Y
IgG	B.CaseA_V1_V2_Tags	B	8	5	1.7147	1.4697	0.9728	0.4957	0.225	0.1107	0.065	0.0491	0.0451	0.043	0.0423	0.0421	5.2752	Y
IgG	B.CaseA_V1_V2_Tags_N156QN160Q	D	5	5	1.7121	1.0281	0.4849	0.2315	0.1108	0.0647	0.0563	0.0463	0.0451	0.0444	0.0607	0.0436	3.9285	Y
IgM	B.CaseA_V1_V2_Tags	D	4	5	1.6982	0.8678	0.3514	0.1258	0.0705	0.0487	0.0482	0.0905	0.0414	0.0409	0.041	0.0414	3.4658	Y
IgM	Biotinylated 4E10 (streptavidin tethered)	D	8	5	1.6978	0.7809	0.3384	0.1538	0.0861	0.063	0.0536	0.0504	0.0502	0.0507	0.0482	0.0481	3.4212	Y
IgG	Biotinylated 4E10 (streptavidin tethered)	C	9	5	1.6879	0.8465	0.4367	0.1722	0.0939	0.0627	0.0525	0.0488	0.0496	0.0472	0.0447	0.0453	3.588	Y
IgG	sp400	C	6	2	1.677	0.6461	0.2921	0.142	0.0857	0.06	0.0483	0.0457	0.0453	0.0449	0.0454	0.0427	3.1752	Y
IgM	JRFL gp140	D	9	5	1.6705	0.4305	0.1763	0.0903	0.0647	0.051	0.0462	0.0446	0.0439	0.0435	0.0432	0.044	2.7487	Y
IgG	B.CaseA_V1_V2_Tags	A	9	3	1.6637	0.8101	0.3712	0.1607	0.0846	0.0567	0.0471	0.0457	0.0451	0.0442	0.0445	0.0449	3.4185	Y
IgG	sp400	A	5	4	1.6634	0.327	0.1614	0.1374	0.075	0.0499	0.0508	0.0462	0.0446	0.054	0.066	0.0452	2.7209	Y
IgM	JRFL gp140	B	4	3	1.6571	0.6967	0.3667	0.1138	0.0738	0.0501	0.0457	0.0434	0.0437	0.0525	0.0494	0.0438	3.2367	Y
IgM	Biotinylated 4E10 (streptavidin tethered)	D	8	4	1.6546	0.4762	0.3185	0.1306	0.0716	0.0576	0.0527	0.0545	0.0477	0.0493	0.0476	0.0566	3.0175	Y
IgM	JRFL gp140	C	4	5	1.6491	0.4841	0.1827	0.0789	0.056	0.0466	0.0437	0.0447	0.044	0.0439	0.0414	0.0511	2.7662	Y
IgG	B.CaseA_V1_V2_Tags	D	2	3	1.6459	0.9696	0.5914	0.2845	0.1409	0.0825	0.0638	0.0536	0.05	0.0502	0.0464	0.0486	4.0274	Y
IgM	JRFL gp140	D	8	5	1.6407	0.6162	0.2843	0.1359	0.0802	0.055	0.0481	0.0451	0.0437	0.0432	0.0427	0.043	3.0781	Y
IgM	JRFL gp140	C	2	4	1.6242	1.0809	0.4436	0.176	0.0882	0.0543	0.0506	0.0453	0.046	0.0447	0.0443	0.0454	3.7435	Y
IgM	JRFL gp140	D	3	5	1.6195	0.665	0.4745	0.1529	0.1041	0.061	0.0488	0.0454	0.0439	0.0435	0.0432	0.0425	3.3443	Y
IgM	B.CaseA_V1_V2_Tags_N156QN160Q	B	1	4	1.6018	0.6767	0.3297	0.14	0.0703	0.0506	0.0451	0.0427	0.0424	0.0435	0.0426	0.0424	3.1278	Y
IgG	B.CaseA_V1_V2_Tags_N156QN160Q	A	9	5	1.5889	0.8391	0.3982	0.1756	0.1024	0.0617	0.0484	0.0491	0.0449	0.0443	0.0443	0.0453	3.4422	Y
IgM	JRFL gp140	B	6	3	1.5661	0.5515	0.254	0.0937	0.0648	0.0497	0.0452	0.0434	0.0442	0.0426	0.0424	0.0425	2.8401	Y
IgG	B.CaseA_V1_V2_Tags_N156QN160Q	D	9	5	1.5593	0.8005	0.3284	0.1631	0.0836	0.0588	0.0492	0.0465	0.0444	0.0457	0.044	0.0444	3.2679	Y
IgM	JRFL gp140	A	1	4	1.5587	0.6132	0.245	0.1158	0.0652	0.0517	0.046	0.0459	0.0515	0.0458	0.045	0.0459	2.9297	Y
IgG	sp62	D	8	5	1.5561	0.7969	0.3699	0.2029	0.0967	0.0647	0.0494	0.0474	0.0449	0.0445	0.0439	0.0448	3.3621	Y
IgM	B.CaseA_V1_V2_Tags	D	4	3	1.5528	0.5176	0.3075	0.0902	0.0635	0.0451	0.0446	0.0408	0.0378	0.0396	0.0398	0.0395	2.8188	Y
IgG	B.CaseA_V1_V2_Tags_N156QN160Q	C	1	5	1.5422	0.6995	0.3778	0.1868	0.0919	0.0605	0.0521	0.0468	0.0559	0.0465	0.0462	0.044	3.2502	Y
IgG	B.CaseA_V1_V2_Tags_N156QN160Q	A	1	3	1.5389	0.82	0.3827	0.1662	0.0865	0.0667	0.0529	0.051	0.0483	0.0488	0.0463	0.0498	3.3581	Y
IgM	B.CaseA_V1_V2_Tags	D	4	4	1.5234	0.6314	0.3003	0.1164	0.061	0.047	0.046	0.0451	0.0418	0.0443	0.0433	0.0436	2.9436	Y
IgG	B.CaseA_V1_V2_Tags_N156QN160Q	A	9	4	1.5224	0.7451	0.3431	0.1563	0.0803	0.0583	0.0569	0.0462	0.0448	0.0448	0.0437	0.0441	3.186	Y
IgM	B.CaseA_V1_V2_Tags	D	5	2	1.5181	0.5578	0.2296	0.0897	0.058	0.0462	0.0395	0.0393	0.0409	0.0402	0.0404	0.0408	2.7405	Y
IgM	B.CaseA_V1_V2_Tags	B	9	5	1.511	0.3142	0.0702	0.0482	0.0438	0.0434	0.0432	0.0429	0.0423	0.042	0.0426	0.0431	2.2869	Y
IgM	B.CaseA_V1_V2_Tags	B	1	5	1.5067	0.6803	0.2753	0.1177	0.0671	0.0503	0.0442	0.046	0.0428	0.0413	0.0415	0.0408	2.954	Y
IgG	B.CaseA_V1_V2_Tags	B	6	4	1.5027	1.041	0.6168	0.2059	0.1734	0.0833	0.0619	0.0468	0.0437	0.0425	0.0427	0.044	3.9047	Y
IgG	B.CaseA_V1_V2_Tags_N156QN160Q	D	9	4	1.4999	0.7354	0.3285	0.1549	0.082	0.0568	0.0526	0.0446	0.0431	0.0433	0.0434	0.0433	3.1278	Y
IgM	B.CaseA_V1_V2_Tags_N156QN160Q	A	7	5	1.4965	0.6899	0.246	0.1119	0.0644	0.0496	0.0448	0.0433	0.043	0.0424	0.0447	0.0552	2.9317	Y
IgM	JRFL gp140	C	5	5	1.4957	0.3611	0.0887	0.0572	0.0492	0.0451	0.0441	0.0437	0.044	0.044	0.0407	0.0443	2.3578	Y
IgG	JRFL gp140	D	5	1	1.4862	0.7191	0.3603	0.17	0.0831	0.0586	0.0587	0.052	0.0451	0.0452	0.0451	0.0439	3.1673	Y
IgG	B.CaseA_V1_V2_Tags_N156QN160Q	D	5	3	1.4811	0.6158	0.3868	0.1231	0.0959	0.0547	0.0494	0.0455	0.0434	0.0429	0.0428	0.0428	3.0242	Y
IgG	B.CaseA_V1_V2_Tags	B	7	3	1.4775	1.2218	1.0756	0.5213	0.3846	0.1213	0.0866	0.0525	0.0481	0.0451	0.0429	0.0425	5.1198	Y
IgG	B.CaseA_V1_V2_Tags_N156QN160Q	C	5	5	1.4757	0.8879	0.4544	0.1958	0.1019	0.0628	0.0528	0.0482	0.0447	0.0444	0.0441	0.045	3.4577	Y
IgG	sp400	B	8	2	1.4695	0.7383	0.3029	0.1353	0.0815	0.0543	0.0458	0.0436	0.0443	0.0429	0.0426	0.043	3.044	Y
IgM	sp400	B	8	5	1.464	0.1894	0.0547	0.045	0.0433	0.043	0.0428	0.044	0.0433	0.0434	0.0426	0.0441	2.0996	Y
IgM	JRFL gp140	B	9	4	1.4598	0.4741	0.1498	0.0723	0.053	0.047	0.0518	0.0439	0.0449	0.047	0.0489	0.052	2.5445	Y
IgM	B.CaseA_V1_V2_Tags_N156QN160Q	A	8	5	1.4572	0.6459	0.2517	0.1192	0.0684	0.1163	0.0454	0.0436	0.049	0.0423	0.0446	0.0436	2.9272	Y
IgG	B.CaseA_V1_V2_Tags_N156QN160Q	D	5	4	1.4413	0.8201	0.4697	0.1551	0.1094	0.0655	0.0533	0.0479	0.0544	0.0446	0.0447	0.0444	3.3504	Y
IgG	B.CaseA_V1_V2_Tags	B	10	3	1.4401	0.9548	0.4746	0.2261	0.1252	0.0636	0.0539	0.05	0.0439	0.0421	0.0444	0.0438	3.5625	Y
IgG	B.CaseA_V1_V2_Tags_N156QN160Q	B	5	3	1.4368	0.6504	0.2234	0.1248	0.0723	0.0512	0.047	0.0442	0.0432	0.0424	0.0415	0.0445	2.8217	Y
IgG	B.CaseA_V1_V2_Tags	B	7	4	1.4352	0.8129	0.3663	0.1797	0.1018	0.062	0.0481	0.0458	0.0439	0.044	0.0473	0.044	3.231	Y
IgM	B.CaseA_V1_V2_Tags_N156QN160Q	D	4	2	1.4247	0.5361	0.2332	0.1121	0.071	0.054	0.0495	0.0495	0.0468	0.0459	0.0562	0.0549	2.7339	Y
IgM	B.CaseA_V1_V2_Tags_N156QN160Q	D	9	5	1.4188	0.5926	0.2641	0.1281	0.0854	0.0556	0.0529	0.0503	0.0476	0.0496	0.0479	0.0529	2.8458	Y
IgM	JRFL gp140	C	10	4	1.4103	0.4911	0.1887	0.0894	0.0596	0.0505	0.0483	0.044	0.0432	0.0443	0.0435	0.0521	2.565	Y
IgM	sp400	A	9	5	1.3935	0.1234	0.047	0.0437	0.0441	0.0449	0.0461	0.0452	0.0483	0.0444	0.0452	0.044	1.9698	Y
IgG	B.CaseA_V1_V2_Tags	B	4	3	1.3918	1.1282	0.8263	0.3533	0.2136	0.0867	0.064	0.0471	0.044	0.045	0.0418	0.042	4.2838	Y
IgG	B.CaseA_V1_V2_Tags_N156QN160Q	C	8	5	1.3779	0.8071	0.411	0.175	0.0907	0.0653	0.0554	0.0475	0.0468	0.045	0.0541	0.0458	3.2216	Y
IgM	JRFL gp140	C	8	3	1.3721	0.9062	0.4885	0.2135	0.1347	0.0686	0.0516	0.0443	0.0462	0.0452	0.0473	0.0451	3.4633	Y
IgG	B.CaseA_V1_V2_Tags	B	6	3	1.3624	0.8656	0.6025	0.2946	0.1687	0.0749	0.0585	0.0479	0.0434	0.0415	0.0409	0.0416	3.6425	Y
IgM	JRFL gp140	B	7	4	1.3558	0.4166	0.1618	0.0755	0.0557	0.0509	0.0458	0.0461	0.0457	0.0464	0.0463	0.0705	2.4171	Y
IgM	JRFL gp140	A	8	3	1.3544	0.6354	0.282	0.1259	0.0786	0.0517	0.0471	0.0462	0.0455	0.0474	0.0467	0.0474	2.8083	Y
IgM	JRFL gp140	A	10	4	1.3526	0.4875	0.1554	0.0706	0.053	0.0533	0.046	0.049	0.0448	0.0443	0.0438	0.0445	2.4448	Y
IgM	B.CaseA_V1_V2_Tags_N156QN160Q	C	8	4	1.3349	0.5329	0.2569	0.1167	0.067	0.0513	0.0466	0.0472	0.0452	0.043	0.0427	0.0421	2.6265	Y
IgM	B.CaseA_V1_V2_Tags	D	2	5	1.3345	0.7061	0.3338	0.1387	0.0687	0.0497	0.0432	0.0395	0.0401	0.0399	0.0404	0.0389	2.8735	Y
IgG	B.CaseA_V1_V2_Tags	D	5	2	1.3278	1.0286	0.495	0.2302	0.1133	0.0687	0.0544	0.0476	0.0488	0.0508	0.0448	0.0469	3.5569	Y
IgM	JRFL gp140	A	1	5	1.3228	0.4031	0.158	0.0781	0.0559	0.0492	0.0592	0.0465	0.0465	0.0454	0.0451	0.0448	2.3546	Y
IgM	B.CaseA_V1_V2_Tags	A	2	2	1.3057	0.4877	0.1795	0.088	0.0654	0.0463	0.0442	0.0436	0.042	0.0417	0.0428	0.0445	2.4314	Y
IgM	B.CaseA_V1_V2_Tags	C	3	4	1.2946	0.5579	0.2168	0.0807	0.0567	0.0484	0.0454	0.0464	0.0458	0.0461	0.0447	0.0473	2.5308	Y
IgG	sp62	A	4	4	1.2886	0.5796	0.243	0.1106	0.0656	0.0507	0.0469	0.0561	0.051	0.0451	0.0436	0.059	2.6398	Y
IgM	JRFL gp140	C	5	3	1.2878	0.5554	0.2631	0.1148	0.0716	0.053	0.0501	0.0496	0.0446	0.0422	0.0418	0.0399	2.6139	Y
IgG	Biotinylated 4E10 (streptavidin tethered)	A	4	4	1.286	0.631	0.295	0.1292	0.074	0.0521	0.0469	0.0457	0.0439	0.0436	0.0435	0.049	2.7399	Y
IgM	JRFL gp140	C	9	5	1.2811	0.4084	0.1419	0.0714	0.0539	0.0475	0.053	0.0458	0.0553	0.0451	0.0453	0.0448	2.2935	Y
IgG	sp400	C	10	3	1.2791	0.8562	0.369	0.1348	0.0868	0.0499	0.0465	0.0453	0.0445	0.0523	0.0471	0.0522	3.0637	Y
IgM	JRFL gp140	D	4	2	1.2768	0.5049	0.1909	0.0761	0.0547	0.0485	0.0455	0.0476	0.0433	0.042	0.041	0.0422	2.4135	Y
IgM	JRFL gp140	A	4	5	1.2692	0.4651	0.1692	0.083	0.0573	0.0507	0.0445	0.0535	0.0451	0.0446	0.0588	0.0503	2.3913	Y
IgG	sp400	B	10	4	1.2671	0.8388	0.3262	0.1881	0.0798	0.0605	0.0492	0.0451	0.0441	0.0436	0.0431	0.0426	3.0282	Y
IgG	Biotinylated 4E10 (streptavidin tethered)	C	2	5	1.26	0.8216	0.3706	0.1614	0.0945	0.0597	0.0512	0.0502	0.0464	0.0485	0.0453	0.0438	3.0532	Y
IgM	JRFL gp140	A	3	5	1.2357	0.3994	0.1807	0.0912	0.0595	0.0497	0.0443	0.0454	0.045	0.0448	0.0446	0.0453	2.2856	Y
IgG	B.CaseA_V1_V2_Tags_N156QN160Q	B	5	5	1.2265	0.4472	0.2634	0.1012	0.0658	0.0509	0.0457	0.0434	0.043	0.0439	0.0417	0.042	2.4147	Y
IgG	Biotinylated 4E10 (streptavidin tethered)	C	3	4	1.2206	0.6888	0.3775	0.1457	0.0825	0.0547	0.058	0.0466	0.0461	0.0473	0.0456	0.046	2.8594	Y
IgM	JRFL gp140	B	3	3	1.216	0.5033	0.2959	0.1171	0.0757	0.051	0.0465	0.0444	0.045	0.0439	0.043	0.043	2.5248	Y
IgM	B.CaseA_V1_V2_Tags	D	2	4	1.2116	0.6708	0.2902	0.0885	0.0647	0.049	0.0465	0.0479	0.0427	0.0453	0.0442	0.0443	2.6457	Y
IgM	B.CaseA_V1_V2_Tags	D	7	5	1.1998	0.5137	0.2194	0.094	0.0573	0.0488	0.0447	0.0427	0.0418	0.0407	0.0407	0.0406	2.3842	Y
IgM	B.CaseA_V1_V2_Tags_N156QN160Q	B	10	5	1.1877	0.5001	0.1798	0.0909	0.0562	0.0477	0.0448	0.0434	0.0436	0.0436	0.0427	0.0428	2.3233	Y
IgG	Biotinylated 4E10 (streptavidin tethered)	C	3	5	1.1814	0.6234	0.2834	0.1342	0.076	0.0565	0.0505	0.0471	0.0463	0.0693	0.0455	0.0465	2.6601	Y
IgG	B.CaseA_V1_V2_Tags_N156QN160Q	B	10	5	1.1766	0.562	0.2701	0.1199	0.0656	0.052	0.0465	0.044	0.0434	0.0429	0.0426	0.0421	2.5077	Y
IgG	B.CaseA_V1_V2_Tags	D	3	3	1.1764	0.5273	0.2505	0.1228	0.0745	0.0568	0.0538	0.0518	0.052	0.0514	0.0478	0.048	2.5131	Y
IgM	B.CaseA_V1_V2_Tags_N156QN160Q	A	7	4	1.1726	0.4619	0.1862	0.0981	0.0678	0.0507	0.045	0.0463	0.0448	0.0444	0.045	0.0446	2.3074	Y
IgG	B.CaseA_V1_V2_Tags_N156QN160Q	C	10	5	1.1702	0.5819	0.2781	0.1362	0.0759	0.066	0.0492	0.0464	0.0479	0.0453	0.044	0.0451	2.5862	Y
IgG	JRFL gp140	D	1	1	1.1614	2.5041	0.2128	0.4117	0.2319	0.136	0.0493	0.0735	0.0457	0.0484	0.0513	0.0978	5.0239	Y
IgM	B.CaseA_V1_V2_Tags	C	8	5	1.1606	0.6733	0.4295	0.136	0.0765	0.0631	0.0483	0.0456	0.0456	0.0463	0.0451	0.0436	2.8135	Y
IgM	B.CaseA_V1_V2_Tags_N156QN160Q	D	3	4	1.1594	0.4823	0.2102	0.108	0.0758	0.0583	0.0514	0.0548	0.0477	0.0482	0.0571	0.0497	2.4029	Y
IgG	B.CaseA_V1_V2_Tags_N156QN160Q	C	1	4	1.158	0.4328	0.2155	0.0772	0.0644	0.0496	0.0469	0.0447	0.0439	0.0476	0.0444	0.0474	2.2724	Y
IgM	JRFL gp140	C	2	3	1.1546	0.4316	0.1732	0.0873	0.0621	0.0496	0.0514	0.0484	0.0447	0.0457	0.0419	0.0421	2.2326	Y
IgG	B.CaseA_V1_V2_Tags	B	10	4	1.1541	0.8098	0.3841	0.1989	0.1003	0.0631	0.0506	0.045	0.043	0.0424	0.0418	0.0406	2.9737	Y
IgM	B.CaseA_V1_V2_Tags_N156QN160Q	D	3	5	1.15	0.5254	0.2253	0.119	0.0693	0.0588	0.0522	0.0503	0.0495	0.0703	0.0497	0.0535	2.4733	Y
IgM	JRFL gp140	B	10	3	1.1478	0.3127	0.1066	0.055	0.0487	0.0436	0.0433	0.0468	0.0435	0.0441	0.0458	0.0438	1.9817	Y
IgM	sp400	B	4	4	1.1358	0.1715	0.0488	0.0434	0.0424	0.0428	0.0422	0.0444	0.043	0.0427	0.0428	0.0424	1.7422	Y
IgG	Biotinylated 4E10 (streptavidin tethered)	C	2	4	1.1345	0.6077	0.36	0.1335	0.0987	0.0568	0.0572	0.0473	0.0656	0.0449	0.0451	0.0461	2.6974	Y
IgG	sp62	C	3	5	1.1344	0.4867	0.2382	0.1102	0.0699	0.0556	0.0491	0.0476	0.0466	0.0465	0.0465	0.0491	2.3804	Y
IgM	JRFL gp140	C	4	4	1.1092	0.459	0.1873	0.0886	0.0617	0.048	0.0449	0.044	0.0496	0.0445	0.0449	0.044	2.2257	Y
IgG	B.CaseA_V1_V2_Tags_N156QN160Q	C	3	5	1.1023	0.5717	0.3083	0.1556	0.0791	0.0581	0.049	0.0467	0.0454	0.0451	0.045	0.0455	2.5518	Y
IgG	sp400	B	4	2	1.1007	0.4942	0.2089	0.0918	0.0651	0.0496	0.0453	0.0611	0.0437	0.0512	0.0455	0.044	2.3011	Y
IgM	B.CaseA_V1_V2_Tags_N156QN160Q	D	9	4	1.1006	0.4951	0.2167	0.1067	0.0731	0.0608	0.0506	0.0613	0.0544	0.0478	0.0508	0.0699	2.3878	Y
IgG	B.CaseA_V1_V2_Tags_N156QN160Q	C	2	4	1.0921	0.7616	0.462	0.1757	0.1082	0.0612	0.0563	0.0475	0.0453	0.0447	0.0433	0.0464	2.9443	Y
IgG	Biotinylated 4E10 (streptavidin tethered)	C	6	3	1.0919	0.549	0.3083	0.1136	0.0858	0.0567	0.0511	0.0555	0.047	0.0455	0.0449	0.0467	2.496	Y
IgG	sp62	A	4	5	1.0918	0.464	0.1903	0.0873	0.0616	0.05	0.0465	0.0588	0.0447	0.0453	0.0446	0.0452	2.2301	Y
IgG	B.CaseA_V1_V2_Tags_N156QN160Q	A	6	3	1.0827	0.5364	0.2419	0.1159	0.0764	0.0537	0.0496	0.0534	0.0484	0.0539	0.0474	0.0489	2.4086	Y
IgG	B.CaseA_V1_V2_Tags_N156QN160Q	C	1	3	1.0822	0.4948	0.201	0.1102	0.0758	0.0506	0.053	0.0466	0.0484	0.0437	0.0475	0.0483	2.3021	Y
IgG	Biotinylated 4E10 (streptavidin tethered)	A	4	5	1.074	0.559	0.2533	0.1206	0.0734	0.0532	0.0492	0.0452	0.0436	0.0435	0.0448	0.0536	2.4134	Y
IgG	B.CaseA_V1_V2_Tags	A	7	4	1.0643	0.5508	0.2578	0.1276	0.08	0.0585	0.0499	0.0491	0.0477	0.0544	0.0465	0.0493	2.4359	Y
IgM	B.CaseA_V1_V2_Tags	B	3	5	1.0594	0.4538	0.1711	0.0841	0.054	0.0461	0.044	0.0435	0.0428	0.0437	0.0857	0.0428	2.171	Y
IgM	B.CaseA_V1_V2_Tags_N156QN160Q	B	6	5	1.0541	0.4436	0.1606	0.0725	0.0499	0.0445	0.0427	0.043	0.0428	0.0429	0.0421	0.0479	2.0866	Y
IgG	sp62	C	4	3	1.0452	0.4857	0.1853	0.102	0.0704	0.0526	0.049	0.047	0.0444	0.0439	0.0438	0.0476	2.2169	Y
IgM	B.CaseA_V1_V2_Tags	A	7	5	1.0378	0.3785	0.1567	0.0753	0.0534	0.0471	0.0453	0.0452	0.0449	0.0441	0.0447	0.0457	2.0187	Y
IgG	Biotinylated 4E10 (streptavidin tethered)	C	8	5	1.0235	0.661	0.2869	0.14	0.0728	0.055	0.0502	0.0466	0.0468	0.053	0.0504	0.0465	2.5327	Y
IgG	Biotinylated 4E10 (streptavidin tethered)	A	4	3	1.0198	0.4342	0.2004	0.0946	0.0622	0.0502	0.0463	0.0441	0.043	0.0495	0.057	0.0429	2.1442	Y
IgG	sp400	D	4	5	1.018	0.4103	0.186	0.1052	0.0633	0.0521	0.046	0.0445	0.0459	0.0475	0.0466	0.0493	2.1147	Y
IgG	B.CaseA_V1_V2_Tags_N156QN160Q	A	4	3	1.0146	0.5501	0.2294	0.1128	0.0663	0.0541	0.0507	0.0475	0.047	0.0472	0.0487	0.0548	2.3232	Y
IgM	sp400	A	5	5	1.0136	0.2446	0.0803	0.0507	0.0462	0.0444	0.0448	0.0524	0.0578	0.0448	0.0448	0.044	1.7684	Y
IgG	Biotinylated 4E10 (streptavidin tethered)	D	5	5	1.0103	0.4451	0.2147	0.0988	0.0603	0.0478	0.0401	0.0404	0.0509	0.0403	0.0436	0.0409	2.1332	Y
IgG	B.CaseA_V1_V2_Tags	B	1	3	1.0056	0.68	0.3295	0.1768	0.0856	0.0601	0.0495	0.0447	0.0431	0.0414	0.0417	0.0428	2.6008	Y
IgG	sp400	C	3	3	1.0022	0.3445	0.2605	0.0914	0.0762	0.0534	0.067	0.045	0.0498	0.0472	0.0437	0.0484	2.1293	Y
IgM	JRFL gp140	A	3	4	0.9994	0.4117	0.1652	0.0852	0.0558	0.0515	0.0456	0.0561	0.044	0.044	0.044	0.0461	2.0486	Y
IgG	B.CaseA_V1_V2_Tags_N156QN160Q	C	8	4	0.9797	0.5063	0.2583	0.1104	0.0714	0.0577	0.0475	0.0436	0.0439	0.0458	0.0454	0.0482	2.2582	Y
IgM	B.CaseA_V1_V2_Tags_N156QN160Q	B	4	5	0.9623	0.3587	0.1315	0.0682	0.0496	0.0445	0.0432	0.0428	0.0428	0.0422	0.0396	0.0439	1.8693	Y
IgG	Biotinylated 4E10 (streptavidin tethered)	D	1	5	0.9611	0.5575	0.3161	0.151	0.0801	0.0539	0.0441	0.0401	0.0414	0.0426	0.0426	0.0432	2.3737	Y
IgG	B.CaseA_V1_V2_Tags_N156QN160Q	C	10	4	0.9445	0.4377	0.1816	0.1129	0.0696	0.0627	0.0474	0.0461	0.0455	0.0517	0.0479	0.0495	2.0971	Y
IgG	B.CaseA_V1_V2_Tags	A	8	3	0.9442	0.5087	0.2564	0.1117	0.0688	0.0555	0.049	0.0461	0.0457	0.0452	0.0477	0.0483	2.2273	Y
IgM	sp400	B	6	5	0.9378	0.0717	0.0455	0.0431	0.0428	0.0422	0.0429	0.0431	0.0434	0.0429	0.0421	0.0429	1.4404	Y
IgG	Biotinylated 4E10 (streptavidin tethered)	C	6	4	0.9338	0.3984	0.2123	0.0798	0.0665	0.0547	0.051	0.0465	0.0465	0.0562	0.0456	0.0665	2.0578	Y
IgM	sp400	A	9	4	0.9271	0.1247	0.0517	0.0482	0.0463	0.0458	0.0478	0.0457	0.05	0.0465	0.0463	0.046	1.5261	Y
IgM	JRFL gp140	A	1	3	0.9225	0.4378	0.1838	0.1003	0.0576	0.0552	0.0471	0.048	0.0462	0.0461	0.0451	0.0462	2.0359	Y
IgG	B.CaseA_V1_V2_Tags	B	2	3	0.9219	0.4696	0.2824	0.1302	0.0797	0.0539	0.0473	0.0434	0.0435	0.0439	0.0417	0.042	2.1995	Y
IgG	B.CaseA_V1_V2_Tags_N156QN160Q	D	1	4	0.9163	0.455	0.2003	0.1048	0.0643	0.0491	0.046	0.0456	0.0438	0.0437	0.0453	0.0446	2.0588	Y
IgG	B.CaseA_V1_V2_Tags_N156QN160Q	C	6	5	0.9138	0.5324	0.2316	0.1092	0.0644	0.0567	0.0479	0.045	0.0452	0.0451	0.0592	0.0461	2.1966	Y
IgM	Biotinylated 4E10 (streptavidin tethered)	D	10	3	0.9092	0.335	0.1475	0.0889	0.0626	0.0572	0.0482	0.0459	0.0452	0.0464	0.0706	0.0468	1.9035	Y
IgG	B.CaseA_V1_V2_Tags_N156QN160Q	B	5	4	0.9065	0.2967	0.1665	0.0817	0.0545	0.0467	0.044	0.0425	0.0445	0.0421	0.0425	0.0432	1.8114	Y
IgM	B.CaseA_V1_V2_Tags_N156QN160Q	A	8	4	0.9006	0.3493	0.151	0.0762	0.0524	0.0488	0.0447	0.0433	0.0428	0.0427	0.0419	0.0424	1.8361	Y
IgG	sp62	A	3	5	0.8985	0.3783	0.1618	0.0855	0.0577	0.0505	0.046	0.0451	0.0453	0.0458	0.0454	0.0458	1.9057	Y
IgG	sp62	A	5	4	0.8959	0.3463	0.1513	0.0849	0.0905	0.0515	0.0468	0.0527	0.0448	0.0472	0.045	0.0458	1.9027	Y
IgG	sp62	B	2	3	0.8949	0.5091	0.179	0.0804	0.0555	0.0461	0.0469	0.0436	0.0433	0.0432	0.0424	0.0429	2.0273	Y
IgM	JRFL gp140	D	7	4	0.8842	0.4276	0.2246	0.1111	0.0746	0.0571	0.0509	0.047	0.041	0.0415	0.0482	0.0472	2.055	Y
IgM	B.CaseA_V1_V2_Tags	D	2	3	0.8823	0.2841	0.1466	0.0646	0.0497	0.0419	0.0435	0.0431	0.0387	0.0412	0.0402	0.0406	1.7165	Y
IgM	B.CaseA_V1_V2_Tags	B	9	4	0.8814	0.193	0.0671	0.0508	0.0637	0.0448	0.0443	0.043	0.0431	0.0438	0.0443	0.0413	1.5606	Y
IgM	B.CaseA_V1_V2_Tags_N156QN160Q	D	7	3	0.8794	0.3583	0.1633	0.1	0.0723	0.0703	0.0552	0.0599	0.0532	0.0553	0.0606	0.0616	1.9894	Y
IgG	Biotinylated 4E10 (streptavidin tethered)	C	9	4	0.8763	0.4169	0.1702	0.1069	0.0646	0.0582	0.0474	0.046	0.046	0.0497	0.0448	0.0432	1.9702	Y
IgG	sp400	A	9	2	0.8733	0.3563	0.1513	0.0736	0.0527	0.047	0.045	0.0445	0.0436	0.0444	0.0439	0.0442	1.8198	Y
IgM	B.CaseA_V1_V2_Tags	A	8	5	0.8691	0.3919	0.1742	0.0846	0.0555	0.0488	0.0451	0.0462	0.0439	0.0437	0.0436	0.046	1.8926	Y
IgG	sp400	A	3	2	0.8672	0.3174	0.1339	0.0746	0.0478	0.066	0.0428	0.0442	0.0441	0.0485	0.0465	0.0493	1.7823	Y
IgG	B.CaseA_V1_V2_Tags	C	7	5	0.8565	0.3678	0.2025	0.0994	0.0627	0.0507	0.0469	0.0451	0.0443	0.0439	0.0439	0.0465	1.9102	Y
IgM	JRFL gp140	C	6	3	0.853	0.3335	0.1348	0.0814	0.0524	0.0477	0.0473	0.0461	0.0413	0.0393	0.0415	0.0418	1.7601	Y
IgM	JRFL gp140	C	8	2	0.8523	0.4117	0.2243	0.1054	0.0623	0.05	0.0469	0.0553	0.0458	0.0442	0.044	0.0437	1.9859	Y
IgM	JRFL gp140	D	6	3	0.8471	0.2031	0.0556	0.0541	0.0474	0.0452	0.045	0.0435	0.0448	0.0455	0.0405	0.0411	1.5129	Y
IgG	Biotinylated 4E10 (streptavidin tethered)	C	6	5	0.8389	0.4754	0.1871	0.0961	0.0598	0.0505	0.0463	0.0458	0.0452	0.0466	0.0472	0.0646	2.0035	Y
IgM	JRFL gp140	B	9	3	0.8378	0.2727	0.1007	0.0523	0.0485	0.0437	0.0443	0.0434	0.0451	0.0438	0.0441	0.0458	1.6222	Y
IgM	B.CaseA_V1_V2_Tags_N156QN160Q	C	2	5	0.8352	0.3412	0.1377	0.073	0.0515	0.0458	0.0458	0.0452	0.0431	0.0442	0.0419	0.0417	1.7463	Y
IgM	B.CaseA_V1_V2_Tags_N156QN160Q	B	8	5	0.8286	0.2998	0.1213	0.0666	0.0494	0.0457	0.0451	0.0433	0.043	0.0425	0.0421	0.0428	1.6702	Y
IgG	Biotinylated 4E10 (streptavidin tethered)	D	4	5	0.8276	0.3541	0.1836	0.0891	0.0617	0.048	0.0403	0.0407	0.0399	0.0422	0.0408	0.0402	1.8082	Y
IgM	sp400	B	6	3	0.8276	0.1974	0.05	0.0438	0.0428	0.0429	0.0427	0.0436	0.0427	0.0415	0.0415	0.0425	1.459	Y
IgG	sp62	A	10	3	0.8259	0.4119	0.1801	0.0898	0.0597	0.0478	0.0446	0.0449	0.0426	0.0491	0.0437	0.0451	1.8852	Y
IgM	B.CaseA_V1_V2_Tags	B	9	3	0.8206	0.1904	0.0692	0.0454	0.0441	0.0439	0.0428	0.0433	0.0436	0.0431	0.0429	0.0432	1.4725	Y
IgG	B.CaseA_V1_V2_Tags_N156QN160Q	D	1	5	0.819	0.4966	0.234	0.1215	0.0672	0.0525	0.0448	0.046	0.0432	0.0431	0.0446	0.0406	2.0531	Y
IgM	B.CaseA_V1_V2_Tags	B	1	4	0.8175	0.2938	0.1569	0.0855	0.0542	0.0459	0.044	0.0436	0.0433	0.0436	0.0437	0.043	1.715	Y
IgM	B.CaseA_V1_V2_Tags_N156QN160Q	A	7	3	0.8165	0.3039	0.1265	0.076	0.0548	0.0483	0.0461	0.0474	0.0505	0.0486	0.0467	0.0456	1.7109	Y
IgM	B.CaseA_V1_V2_Tags	B	4	4	0.8123	0.3427	0.1269	0.0756	0.05	0.0454	0.044	0.0431	0.043	0.0429	0.0433	0.043	1.7122	Y
IgG	B.CaseA_V1_V2_Tags_N156QN160Q	B	2	4	0.812	0.4775	0.2359	0.0931	0.0659	0.0481	0.0464	0.0431	0.042	0.0416	0.0416	0.0424	1.9896	Y
IgG	B.CaseA_V1_V2_Tags_N156QN160Q	B	4	5	0.8018	0.4186	0.2014	0.0826	0.0584	0.0461	0.0446	0.0433	0.0429	0.0427	0.0426	0.0427	1.8677	Y
IgG	B.CaseA_V1_V2_Tags	D	6	2	0.7987	0.3696	0.1661	0.09	0.063	0.0764	0.0473	0.046	0.0451	0.0445	0.0449	0.0483	1.8399	Y
IgG	B.CaseA_V1_V2_Tags	C	7	4	0.7979	0.3288	0.1896	0.1002	0.065	0.0543	0.0532	0.0672	0.0478	0.0468	0.0487	0.0475	1.847	Y
IgM	Biotinylated 4E10 (streptavidin tethered)	D	10	5	0.7975	0.4128	0.1102	0.1036	0.0643	0.0524	0.0509	0.0507	0.0513	0.05	0.0571	0.0591	1.8599	Y
IgG	Biotinylated 4E10 (streptavidin tethered)	C	7	5	0.7969	0.3726	0.1781	0.1096	0.0591	0.0495	0.0483	0.0459	0.0457	0.047	0.0705	0.0478	1.871	Y
IgG	Biotinylated 4E10 (streptavidin tethered)	D	1	4	0.7829	0.2669	0.2505	0.097	0.0694	0.049	0.0469	0.0436	0.0441	0.0426	0.0424	0.0433	1.7786	Y
IgG	sp400	B	3	2	0.7753	0.3371	0.154	0.0804	0.0595	0.0491	0.0449	0.0442	0.0438	0.0432	0.0438	0.0441	1.7194	Y
IgG	Biotinylated 4E10 (streptavidin tethered)	B	7	5	0.7738	0.4307	0.254	0.1145	0.0747	0.0522	0.0467	0.0451	0.0609	0.0439	0.0447	0.0431	1.9843	Y
IgG	Biotinylated 4E10 (streptavidin tethered)	C	7	4	0.7691	0.3966	0.2098	0.1078	0.073	0.0636	0.0579	0.0495	0.0465	0.06	0.0461	0.0501	1.93	Y
IgG	sp62	B	5	3	0.7675	0.4414	0.2043	0.106	0.0621	0.051	0.0476	0.0442	0.0434	0.0431	0.0425	0.043	1.8961	Y
IgM	JRFL gp140	B	5	3	0.7662	0.2346	0.1279	0.0674	0.0566	0.0462	0.0507	0.0444	0.0452	0.0463	0.0467	0.0441	1.5763	Y
IgM	B.CaseA_V1_V2_Tags_N156QN160Q	A	5	5	0.7601	0.268	0.114	0.0648	0.0511	0.0521	0.0508	0.0453	0.0451	0.0488	0.054	0.054	1.6081	Y
IgG	Biotinylated 4E10 (streptavidin tethered)	C	8	4	0.7469	0.4212	0.1934	0.0992	0.063	0.0524	0.0477	0.0505	0.0454	0.0512	0.0562	0.0443	1.8714	Y
IgG	B.CaseA_V1_V2_Tags_N156QN160Q	B	6	5	0.7322	0.5958	0.2821	0.1243	0.0652	0.0481	0.0449	0.0436	0.0431	0.0426	0.0423	0.0421	2.1063	Y
IgG	Biotinylated 4E10 (streptavidin tethered)	C	8	3	0.7289	0.2349	0.1428	0.0812	0.0626	0.0492	0.0476	0.0469	0.0528	0.0453	0.0458	0.0461	1.5841	Y
IgG	B.CaseA_V1_V2_Tags_N156QN160Q	A	2	5	0.7278	0.3574	0.1602	0.0854	0.0637	0.0482	0.0444	0.0442	0.0473	0.0433	0.0429	0.0418	1.7066	Y
IgG	B.CaseA_V1_V2_Tags_N156QN160Q	C	3	4	0.7251	0.6944	0.394	0.1289	0.0923	0.0599	0.0506	0.0453	0.0485	0.0458	0.0438	0.044	2.3726	Y
IgM	B.CaseA_V1_V2_Tags_N156QN160Q	B	3	4	0.7202	0.2874	0.1255	0.0668	0.0488	0.0446	0.0426	0.0419	0.0417	0.0421	0.0421	0.0586	1.5623	Y
IgG	B.CaseA_V1_V2_Tags	A	6	2	0.7119	0.3366	0.1504	0.0887	0.0536	0.0524	0.0447	0.0432	0.0429	0.0429	0.0428	0.044	1.6541	Y
IgG	Biotinylated 4E10 (streptavidin tethered)	A	7	5	0.7005	0.3386	0.1481	0.0805	0.0536	0.051	0.0561	0.0454	0.0436	0.0444	0.0433	0.0485	1.6536	Y
IgM	B.CaseA_V1_V2_Tags_N156QN160Q	B	9	5	0.6999	0.1884	0.0777	0.0512	0.0447	0.0442	0.0434	0.0432	0.043	0.043	0.0432	0.0428	1.3647	Y
IgG	Biotinylated 4E10 (streptavidin tethered)	D	9	3	0.6997	0.3515	0.2042	0.0833	0.0666	0.0474	0.0461	0.0433	0.0436	0.0434	0.0433	0.0457	1.7181	Y
IgM	B.CaseA_V1_V2_Tags_N156QN160Q	D	8	2	0.6993	0.3227	0.1465	0.0853	0.0679	0.0597	0.049	0.0467	0.0468	0.0462	0.0477	0.0559	1.6737	Y
IgG	B.CaseA_V1_V2_Tags_N156QN160Q	D	10	4	0.6807	0.3628	0.1792	0.1084	0.0635	0.051	0.0465	0.0459	0.045	0.0448	0.0446	0.0448	1.7172	Y
IgG	B.CaseA_V1_V2_Tags_N156QN160Q	B	2	5	0.6774	0.3774	0.1823	0.0888	0.0592	0.0462	0.0441	0.043	0.0431	0.0422	0.0411	0.0401	1.6849	Y
IgM	B.CaseA_V1_V2_Tags	C	8	4	0.6721	0.3136	0.147	0.0808	0.0579	0.0555	0.046	0.0445	0.0436	0.0445	0.0497	0.0507	1.6059	Y
IgG	B.CaseA_V1_V2_Tags_N156QN160Q	C	8	3	0.6709	0.4223	0.2908	0.1199	0.0773	0.0571	0.0473	0.0476	0.0451	0.0471	0.0451	0.0513	1.9218	Y
IgM	B.CaseA_V1_V2_Tags_N156QN160Q	A	6	4	0.6669	0.2698	0.1225	0.0748	0.0546	0.0499	0.0471	0.0468	0.0466	0.0535	0.0481	0.048	1.5286	Y
IgM	sp62	B	3	5	0.6652	0.0934	0.0508	0.0446	0.0431	0.0432	0.0422	0.0421	0.0418	0.0424	0.0423	0.0428	1.1939	Y
IgG	Biotinylated 4E10 (streptavidin tethered)	C	5	3	0.665	0.2225	0.1363	0.0659	0.0585	0.0484	0.05	0.0481	0.0453	0.0461	0.0451	0.0464	1.4776	Y
IgM	Biotinylated 4E10 (streptavidin tethered)	D	10	4	0.6575	0.2635	0.1368	0.0764	0.0628	0.0518	0.0502	0.0496	0.0477	0.0494	0.0517	0.0666	1.564	Y
IgG	Biotinylated 4E10 (streptavidin tethered)	B	9	5	0.6527	0.3933	0.1653	0.1024	0.0629	0.0486	0.0455	0.0441	0.044	0.0434	0.0432	0.0427	1.6881	Y
IgG	sp400	B	7	2	0.6504	0.3191	0.1362	0.0711	0.0579	0.0471	0.044	0.0432	0.0433	0.0431	0.0432	0.0433	1.5419	Y
IgM	JRFL gp140	D	3	4	0.6499	0.3315	0.1797	0.0778	0.0616	0.0468	0.0474	0.0442	0.0429	0.0426	0.0425	0.0471	1.614	Y
IgM	JRFL gp140	A	1	2	0.643	0.2278	0.1008	0.0607	0.0484	0.0522	0.0542	0.0501	0.0465	0.0432	0.0428	0.042	1.4117	Y
IgM	JRFL gp140	C	1	5	0.6327	0.1915	0.0965	0.0587	0.0485	0.0449	0.0459	0.0447	0.0442	0.0444	0.0444	0.0491	1.3455	Y
IgM	Biotinylated 4E10 (streptavidin tethered)	D	2	4	0.6313	0.3025	0.1354	0.0863	0.0589	0.0528	0.0472	0.0468	0.0462	0.0466	0.0465	0.0473	1.5478	Y
IgM	B.CaseA_V1_V2_Tags_N156QN160Q	C	8	3	0.6306	0.3244	0.1296	0.0756	0.056	0.0481	0.0457	0.0441	0.044	0.0435	0.0487	0.0454	1.5357	Y
IgM	B.CaseA_V1_V2_Tags	D	1	4	0.6248	0.21	0.1312	0.0601	0.0506	0.0466	0.0469	0.0443	0.0416	0.0441	0.0438	0.0444	1.3884	Y
IgM	B.CaseA_V1_V2_Tags_N156QN160Q	B	7	5	0.6218	0.2361	0.0978	0.0565	0.0461	0.0443	0.0428	0.0444	0.0428	0.0426	0.0422	0.0421	1.3595	Y
IgG	Biotinylated 4E10 (streptavidin tethered)	B	8	4	0.6215	0.4161	0.2197	0.082	0.0629	0.0474	0.0455	0.0442	0.0441	0.0435	0.0431	0.0417	1.7117	Y
IgM	B.CaseA_V1_V2_Tags	A	7	4	0.6148	0.2545	0.1086	0.0759	0.0503	0.0474	0.0469	0.048	0.0463	0.0462	0.0443	0.0459	1.4291	Y
IgG	B.CaseA_V1_V2_Tags_N156QN160Q	C	2	3	0.6125	0.2385	0.1172	0.0739	0.0573	0.0496	0.0468	0.0441	0.046	0.0463	0.0555	0.0446	1.4323	Y
IgG	sp62	D	3	2	0.6096	0.2868	0.1572	0.0769	0.0553	0.0513	0.0462	0.0505	0.0461	0.0454	0.0467	0.0462	1.5182	Y
IgM	JRFL gp140	A	4	4	0.6051	0.2025	0.0967	0.0598	0.0519	0.0495	0.0456	0.046	0.045	0.052	0.0444	0.0444	1.3429	Y
IgM	JRFL gp140	B	7	3	0.5983	0.2274	0.1191	0.0587	0.0529	0.0451	0.0443	0.043	0.0451	0.0434	0.0435	0.0433	1.3641	Y
IgG	Biotinylated 4E10 (streptavidin tethered)	B	1	5	0.595	0.2311	0.1701	0.1155	0.0642	0.0493	0.0457	0.0441	0.0472	0.0433	0.0427	0.0426	1.4908	Y
IgM	B.CaseA_V1_V2_Tags_N156QN160Q	B	2	4	0.5945	0.2321	0.1119	0.0653	0.0491	0.0457	0.0463	0.0421	0.0419	0.0416	0.0415	0.0431	1.3551	Y
IgM	B.CaseA_V1_V2_Tags_N156QN160Q	A	10	5	0.5923	0.2376	0.1098	0.0629	0.0506	0.0494	0.0498	0.0447	0.0472	0.0439	0.0455	0.0541	1.3878	Y
IgG	sp400	D	9	2	0.5907	0.2886	0.0988	0.0569	0.0574	0.0561	0.0551	0.0591	0.0461	0.0444	0.0431	0.0433	1.4396	Y
IgG	B.CaseA_V1_V2_Tags	A	10	2	0.5897	0.2477	0.1266	0.0685	0.0545	0.0498	0.0456	0.0452	0.0436	0.0431	0.043	0.0443	1.4016	Y
IgG	B.CaseA_V1_V2_Tags_N156QN160Q	D	1	3	0.5779	0.1922	0.1239	0.0698	0.0566	0.0486	0.0469	0.0456	0.0447	0.0455	0.0438	0.0437	1.3392	Y
IgM	JRFL gp140	B	2	2	0.5732	0.2991	0.1408	0.0742	0.0523	0.0469	0.0534	0.0448	0.0426	0.0441	0.0446	0.043	1.459	Y
IgM	B.CaseA_V1_V2_Tags_N156QN160Q	B	2	5	0.5711	0.2247	0.0997	0.0581	0.0488	0.0451	0.0424	0.0423	0.0425	0.0421	0.0416	0.0416	1.3	Y
IgM	JRFL gp140	C	7	5	0.5603	0.2189	0.1224	0.0702	0.0503	0.0454	0.0457	0.045	0.0442	0.045	0.044	0.0446	1.336	Y
IgM	B.CaseA_V1_V2_Tags_N156QN160Q	A	8	3	0.5579	0.2047	0.1026	0.0628	0.051	0.0493	0.0535	0.0474	0.0474	0.0483	0.0463	0.0517	1.3229	Y
IgM	sp400	A	8	5	0.5512	0.0732	0.0465	0.0453	0.0437	0.0449	0.0444	0.0471	0.0456	0.0444	0.0436	0.0443	1.0742	Y
IgG	B.CaseA_V1_V2_Tags_N156QN160Q	D	2	5	0.5502	0.3197	0.1906	0.1625	0.0976	0.0675	0.0504	0.0457	0.0449	0.0449	0.0434	0.0433	1.6607	Y
IgM	JRFL gp140	B	10	4	0.5374	0.1755	0.0754	0.0531	0.0488	0.0424	0.0425	0.045	0.0474	0.0447	0.0464	0.0445	1.2031	Y
IgM	JRFL gp140	B	1	2	0.5369	0.2523	0.1301	0.0729	0.0517	0.0463	0.0462	0.0461	0.0452	0.044	0.0422	0.0454	1.3593	Y
IgM	B.CaseA_V1_V2_Tags_N156QN160Q	D	6	4	0.5344	0.2708	0.1834	0.1353	0.0741	0.0662	0.0557	0.0533	0.0534	0.0587	0.0528	0.0544	1.5925	Y
IgM	B.CaseA_V1_V2_Tags_N156QN160Q	B	1	3	0.5331	0.2008	0.109	0.0604	0.049	0.049	0.0439	0.0438	0.043	0.0426	0.0428	0.0445	1.2619	Y
IgM	JRFL gp140	C	2	2	0.5293	0.2342	0.0981	0.0584	0.0496	0.0444	0.0441	0.0431	0.0445	0.0478	0.0441	0.0421	1.2797	Y
IgG	sp62	A	5	3	0.5272	0.2384	0.1182	0.0674	0.0522	0.0476	0.0479	0.0476	0.0454	0.0501	0.0469	0.0454	1.3343	Y
IgM	B.CaseA_V1_V2_Tags_N156QN160Q	B	3	3	0.5237	0.1742	0.0947	0.0596	0.0483	0.0447	0.0438	0.043	0.0429	0.0428	0.0423	0.0415	1.2015	Y
IgM	B.CaseA_V1_V2_Tags_N156QN160Q	C	2	4	0.5235	0.2259	0.127	0.0653	0.0531	0.0584	0.046	0.0492	0.0452	0.0445	0.0438	0.0444	1.3263	Y
IgG	Biotinylated 4E10 (streptavidin tethered)	D	6	5	0.5225	0.2785	0.1768	0.103	0.0625	0.0501	0.0407	0.0407	0.0403	0.0404	0.0402	0.0401	1.4358	Y
IgM	B.CaseA_V1_V2_Tags	D	1	5	0.5191	0.2491	0.1128	0.064	0.0482	0.0434	0.0424	0.0407	0.0402	0.0403	0.0409	0.0422	1.2833	Y
IgG	Biotinylated 4E10 (streptavidin tethered)	D	5	4	0.5183	0.4712	0.264	0.095	0.0676	0.0524	0.0455	0.0449	0.0439	0.043	0.0435	0.0456	1.7349	Y
IgM	B.CaseA_V1_V2_Tags_N156QN160Q	D	6	5	0.5171	0.2469	0.1354	0.0833	0.0959	0.0536	0.0548	0.0496	0.0532	0.0495	0.0485	0.054	1.4418	Y
IgM	B.CaseA_V1_V2_Tags	A	8	4	0.5148	0.2024	0.0949	0.0598	0.0484	0.0463	0.0457	0.0473	0.0452	0.0449	0.0437	0.0614	1.2548	Y
IgM	B.CaseA_V1_V2_Tags	B	4	5	0.5137	0.1953	0.0855	0.0554	0.046	0.0533	0.0437	0.0436	0.0442	0.0429	0.0432	0.0429	1.2097	Y
IgM	JRFL gp140	C	1	4	0.5126	0.219	0.0938	0.0591	0.0503	0.0455	0.0456	0.0451	0.0439	0.0452	0.045	0.0469	1.252	Y
IgM	B.CaseA_V1_V2_Tags	B	10	5	0.5077	0.211	0.0922	0.0613	0.0489	0.0455	0.0446	0.0451	0.0432	0.0471	0.0428	0.0425	1.2319	Y
IgG	Biotinylated 4E10 (streptavidin tethered)	C	10	5	0.506	0.2257	0.1206	0.0698	0.0578	0.0496	0.0466	0.0464	0.0458	0.0489	0.045	0.0458	1.308	Y
IgM	sp62	C	4	3	0.5048	0.0522	0.0518	0.0443	0.0438	0.0438	0.0436	0.0465	0.043	0.0435	0.0438	0.0438	1.0049	Y
IgG	B.CaseA_V1_V2_Tags_N156QN160Q	B	1	5	0.5031	0.1913	0.1078	0.0614	0.0498	0.0457	0.0437	0.043	0.0426	0.0427	0.0418	0.045	1.2179	Y
IgM	B.CaseA_V1_V2_Tags	A	5	5	0.4991	0.1882	0.0889	0.0559	0.0472	0.0475	0.0439	0.0492	0.0453	0.0446	0.0447	0.0466	1.2011	Y
IgG	B.CaseA_V1_V2_Tags_N156QN160Q	B	4	4	0.4954	0.3539	0.2479	0.1166	0.067	0.0488	0.0454	0.0438	0.0427	0.047	0.0421	0.0425	1.5931	Y
IgM	JRFL gp140	C	6	2	0.4952	0.1942	0.0893	0.0569	0.0474	0.0455	0.0452	0.0436	0.043	0.0438	0.0434	0.0443	1.1918	Y
IgM	B.CaseA_V1_V2_Tags_N156QN160Q	D	8	1	0.4938	0.1995	0.0883	0.0706	0.0608	0.0493	0.0481	0.0535	0.0514	0.0487	0.05	0.0628	1.2768	Y
IgM	JRFL gp140	C	5	4	0.493	0.2183	0.0839	0.0551	0.0489	0.0478	0.0465	0.0449	0.0437	0.044	0.0442	0.0445	1.2148	Y
IgM	JRFL gp140	D	5	1	0.4781	0.1958	0.0843	0.0543	0.0564	0.0447	0.0456	0.0436	0.0438	0.0433	0.0505	0.0438	1.1842	Y
IgM	B.CaseA_V1_V2_Tags	B	6	5	0.4781	0.189	0.0815	0.0542	0.0456	0.0437	0.0429	0.0423	0.0429	0.0428	0.044	0.0433	1.1503	Y
IgG	Biotinylated 4E10 (streptavidin tethered)	B	1	4	0.4735	0.3561	0.1468	0.0903	0.0698	0.0475	0.0451	0.0435	0.0434	0.0427	0.0429	0.0432	1.4448	Y
IgM	sp400	A	2	5	0.4733	0.1701	0.0819	0.0539	0.0462	0.0518	0.0448	0.0568	0.0481	0.0454	0.0469	0.0466	1.1658	Y
IgM	JRFL gp140	D	9	4	0.4724	0.1897	0.1206	0.0745	0.0566	0.0494	0.0461	0.0447	0.0439	0.0434	0.0421	0.0399	1.2233	Y
IgG	B.CaseA_V1_V2_Tags	B	8	3	0.4698	0.2977	0.134	0.0789	0.059	0.0481	0.0464	0.0436	0.0432	0.0427	0.0541	0.0448	1.3623	Y
IgM	JRFL gp140	A	10	3	0.4639	0.1617	0.074	0.0529	0.047	0.0486	0.0484	0.045	0.0452	0.0454	0.0689	0.0463	1.1473	Y
IgM	B.CaseA_V1_V2_Tags_N156QN160Q	A	1	4	0.4635	0.1839	0.087	0.0571	0.0491	0.0467	0.0515	0.0528	0.0455	0.0468	0.0459	0.0462	1.176	Y
IgG	sp62	C	3	4	0.4615	0.2302	0.1669	0.0805	0.0587	0.0492	0.0468	0.0471	0.055	0.0476	0.046	0.0482	1.3377	Y
IgG	B.CaseA_V1_V2_Tags_N156QN160Q	A	3	5	0.4611	0.342	0.1573	0.0849	0.0566	0.0492	0.0466	0.0447	0.0448	0.0449	0.0503	0.0443	1.4267	Y
IgG	B.CaseA_V1_V2_Tags_N156QN160Q	C	5	3	0.4609	0.1931	0.1161	0.063	0.0538	0.0484	0.0476	0.046	0.0534	0.0498	0.0552	0.0444	1.2317	Y
IgM	B.CaseA_V1_V2_Tags_N156QN160Q	D	6	3	0.4595	0.2321	0.138	0.0914	0.0614	0.0576	0.0697	0.0604	0.051	0.0584	0.0536	0.0502	1.3833	Y
IgG	Biotinylated 4E10 (streptavidin tethered)	D	5	3	0.459	0.1699	0.1047	0.0579	0.0553	0.0449	0.0438	0.0451	0.0442	0.0434	0.0424	0.0444	1.155	Y
IgG	B.CaseA_V1_V2_Tags_N156QN160Q	C	3	3	0.4587	0.2069	0.1144	0.0706	0.0619	0.0486	0.0465	0.0461	0.0451	0.0457	0.0441	0.0438	1.2324	Y
IgG	B.CaseA_V1_V2_Tags_N156QN160Q	D	6	2	0.4574	0.1786	0.0859	0.0573	0.0779	0.0467	0.0518	0.043	0.0431	0.0452	0.0423	0.0447	1.1739	Y
IgM	B.CaseA_V1_V2_Tags_N156QN160Q	D	9	3	0.4568	0.2295	0.1181	0.078	0.0679	0.0658	0.0568	0.0878	0.0536	0.0593	0.0603	0.1084	1.4423	Y
IgM	Biotinylated 4E10 (streptavidin tethered)	D	2	5	0.4527	0.2385	0.1223	0.0652	0.0529	0.0488	0.0487	0.0484	0.0478	0.0508	0.054	0.0476	1.2777	Y
IgM	JRFL gp140	C	7	4	0.4526	0.2078	0.1188	0.0677	0.0543	0.0492	0.0469	0.0456	0.0468	0.0459	0.0435	0.0463	1.2254	Y
IgM	sp400	B	6	4	0.4524	0.0816	0.049	0.0453	0.0458	0.0445	0.0432	0.0432	0.043	0.0477	0.0432	0.0431	0.982	Y
IgM	sp400	A	2	3	0.4523	0.1843	0.0862	0.0583	0.0477	0.0459	0.0492	0.047	0.0554	0.0469	0.0507	0.0435	1.1674	Y
IgM	B.CaseA_V1_V2_Tags	A	10	5	0.452	0.1825	0.0872	0.0575	0.05	0.056	0.0482	0.0453	0.0447	0.0447	0.0476	0.0457	1.1614	Y
IgM	B.CaseA_V1_V2_Tags	C	8	3	0.4502	0.2035	0.0938	0.0616	0.0502	0.047	0.0536	0.0459	0.0456	0.0448	0.0458	0.0455	1.1875	Y
IgG	B.CaseA_V1_V2_Tags	C	8	2	0.4403	0.2344	0.1242	0.0658	0.0497	0.0541	0.0468	0.0468	0.0475	0.0463	0.045	0.0689	1.2698	Y
IgM	JRFL gp140	C	9	4	0.4388	0.1256	0.085	0.0548	0.0483	0.0457	0.0444	0.0454	0.0441	0.0441	0.0446	0.0587	1.0795	Y
IgG	Biotinylated 4E10 (streptavidin tethered)	C	4	5	0.435	0.2232	0.1196	0.0762	0.0567	0.0486	0.0468	0.0503	0.0536	0.0509	0.045	0.0503	1.2562	Y
IgM	Biotinylated 4E10 (streptavidin tethered)	D	2	3	0.4314	0.2087	0.1106	0.0641	0.0539	0.0581	0.0475	0.0469	0.046	0.0462	0.0574	0.0448	1.2156	Y
IgG	sp62	A	10	4	0.4266	0.1925	0.1043	0.0592	0.0496	0.0476	0.0483	0.0446	0.0503	0.0471	0.044	0.0423	1.1564	Y
IgM	B.CaseA_V1_V2_Tags_N156QN160Q	B	9	3	0.4228	0.0973	0.0499	0.0435	0.0429	0.043	0.0436	0.0422	0.0426	0.0431	0.0425	0.0439	0.9573	Y
IgG	Biotinylated 4E10 (streptavidin tethered)	B	7	3	0.4227	0.264	0.1322	0.0779	0.0606	0.0462	0.0442	0.0437	0.043	0.0431	0.0432	0.0445	1.2653	Y
IgG	sp62	A	6	4	0.4186	0.1866	0.1027	0.0981	0.0647	0.0489	0.0456	0.0492	0.0448	0.0453	0.0488	0.0463	1.1996	Y
IgM	B.CaseA_V1_V2_Tags	B	3	4	0.4176	0.1749	0.0863	0.057	0.0452	0.0434	0.0435	0.0428	0.0419	0.0417	0.0421	0.0427	1.0791	Y
IgM	B.CaseA_V1_V2_Tags_N156QN160Q	A	6	3	0.4138	0.1748	0.0863	0.0568	0.0485	0.0471	0.0563	0.0479	0.0442	0.0446	0.0436	0.0452	1.1091	Y
IgM	JRFL gp140	A	3	3	0.413	0.2139	0.0985	0.0627	0.0502	0.0467	0.0461	0.049	0.0451	0.0449	0.0503	0.0472	1.1676	Y
IgG	Biotinylated 4E10 (streptavidin tethered)	C	1	5	0.4128	0.1899	0.1309	0.0715	0.0541	0.0514	0.0469	0.0462	0.0452	0.0482	0.045	0.0688	1.2109	Y
IgM	JRFL gp140	A	3	2	0.4125	0.1675	0.0742	0.0578	0.0463	0.0433	0.0429	0.0459	0.044	0.0545	0.0456	0.0447	1.0792	Y
IgG	B.CaseA_V1_V2_Tags_N156QN160Q	A	6	5	0.4123	0.2367	0.107	0.0813	0.0495	0.0447	0.0434	0.0449	0.0433	0.0455	0.0441	0.0443	1.197	Y
IgG	B.CaseA_V1_V2_Tags	A	4	2	0.4082	0.2026	0.09	0.0625	0.0582	0.0472	0.0493	0.0455	0.0447	0.0452	0.0443	0.0467	1.1444	Y
IgM	B.CaseA_V1_V2_Tags	A	7	3	0.4078	0.171	0.0887	0.0559	0.0481	0.046	0.0453	0.0447	0.0449	0.0438	0.0517	0.0454	1.0933	Y
IgG	B.CaseA_V1_V2_Tags_N156QN160Q	B	10	3	0.4042	0.1926	0.0941	0.0593	0.0505	0.0444	0.0432	0.0421	0.0414	0.0408	0.042	0.0424	1.097	Y
IgM	JRFL gp140	C	1	3	0.4037	0.1959	0.105	0.0659	0.0514	0.0482	0.0491	0.0484	0.0505	0.0447	0.0439	0.052	1.1587	Y
IgM	JRFL gp140	A	8	2	0.4027	0.1743	0.084	0.0545	0.0582	0.0457	0.0435	0.0437	0.0444	0.0429	0.045	0.0434	1.0823	Y
IgG	B.CaseA_V1_V2_Tags	C	3	2	0.4016	0.2042	0.1093	0.0655	0.0561	0.0498	0.0459	0.0446	0.043	0.0422	0.0454	0.0442	1.1518	Y
IgG	B.CaseA_V1_V2_Tags_N156QN160Q	C	9	3	0.4014	0.1981	0.1211	0.0703	0.0557	0.0506	0.0545	0.0453	0.0448	0.0484	0.0453	0.0463	1.1818	Y
IgM	JRFL gp140	B	8	3	0.3977	0.0994	0.0611	0.0462	0.0456	0.0434	0.0433	0.0436	0.0442	0.0436	0.044	0.045	0.9571	Y
IgG	Biotinylated 4E10 (streptavidin tethered)	C	5	4	0.3947	0.1542	0.1267	0.076	0.0549	0.0476	0.05	0.0465	0.0642	0.046	0.0456	0.0482	1.1546	Y
IgG	Biotinylated 4E10 (streptavidin tethered)	B	9	4	0.3932	0.2095	0.1079	0.0762	0.0498	0.0446	0.0436	0.0438	0.0434	0.043	0.0431	0.0423	1.1404	Y
IgG	B.CaseA_V1_V2_Tags	D	10	3	0.3926	0.1402	0.0849	0.0599	0.048	0.0449	0.0435	0.0426	0.043	0.0417	0.0426	0.0425	1.0264	Y
IgM	sp400	A	1	4	0.3921	0.0726	0.0472	0.0466	0.0459	0.0458	0.0481	0.0469	0.0448	0.0516	0.0452	0.0452	0.932	Y
IgM	B.CaseA_V1_V2_Tags_N156QN160Q	C	10	5	0.3917	0.1563	0.0743	0.0547	0.0472	0.0495	0.0462	0.0439	0.0436	0.0452	0.0443	0.0548	1.0517	Y
IgM	B.CaseA_V1_V2_Tags_N156QN160Q	B	5	5	0.3907	0.1463	0.0694	0.0512	0.045	0.0428	0.0423	0.0429	0.0435	0.0439	0.0442	0.0436	1.0058	Y
IgG	B.CaseA_V1_V2_Tags_N156QN160Q	A	9	3	0.3887	0.2023	0.1059	0.0654	0.0552	0.0495	0.0576	0.0487	0.0485	0.0496	0.0497	0.0499	1.171	Y
IgM	B.CaseA_V1_V2_Tags_N156QN160Q	A	6	2	0.3845	0.1609	0.0779	0.0515	0.0486	0.0443	0.0451	0.0442	0.0429	0.0431	0.044	0.0445	1.0315	Y
IgG	B.CaseA_V1_V2_Tags_N156QN160Q	B	7	5	0.3838	0.1896	0.1044	0.0697	0.0469	0.0441	0.0437	0.0432	0.0436	0.0431	0.042	0.0423	1.0964	Y
IgM	B.CaseA_V1_V2_Tags_N156QN160Q	A	3	4	0.3832	0.1531	0.0809	0.0546	0.0528	0.0468	0.0455	0.0743	0.0455	0.046	0.0472	0.0453	1.0752	Y
IgG	B.CaseA_V1_V2_Tags_N156QN160Q	C	5	4	0.3817	0.2766	0.1465	0.0865	0.0585	0.0484	0.0463	0.0447	0.0459	0.0534	0.0453	0.0446	1.2784	Y
IgG	B.CaseA_V1_V2_Tags_N156QN160Q	A	5	3	0.3809	0.2084	0.1056	0.0658	0.0542	0.0492	0.064	0.0664	0.0522	0.0498	0.0502	0.05	1.1967	Y
IgM	Biotinylated 4E10 (streptavidin tethered)	D	3	4	0.3807	0.1728	0.0906	0.0641	0.054	0.0499	0.0465	0.0469	0.0445	0.0446	0.0459	0.0485	1.089	Y
IgM	B.CaseA_V1_V2_Tags_N156QN160Q	B	9	4	0.3789	0.1111	0.0602	0.0483	0.0448	0.044	0.0435	0.0432	0.0431	0.0428	0.0425	0.0427	0.9451	Y
IgM	JRFL gp140	C	10	3	0.3774	0.188	0.1008	0.0653	0.0516	0.0465	0.0447	0.045	0.0443	0.0443	0.0457	0.0444	1.098	Y
IgM	JRFL gp140	C	3	3	0.3751	0.2216	0.1001	0.0642	0.0531	0.0483	0.0473	0.0445	0.0445	0.0425	0.075	0.0438	1.16	Y
IgG	B.CaseA_V1_V2_Tags_N156QN160Q	B	1	4	0.3718	0.2323	0.1259	0.067	0.0573	0.0469	0.0437	0.0428	0.0428	0.042	0.0419	0.0428	1.1572	Y
IgG	Biotinylated 4E10 (streptavidin tethered)	B	10	5	0.3613	0.0994	0.1385	0.0756	0.0523	0.0456	0.0469	0.044	0.044	0.0436	0.0458	0.0433	1.0403	Y
IgG	Biotinylated 4E10 (streptavidin tethered)	A	9	5	0.3588	0.2053	0.1114	0.0703	0.0507	0.0474	0.0568	0.044	0.0617	0.0434	0.0446	0.0452	1.1396	Y
IgM	B.CaseA_V1_V2_Tags_N156QN160Q	A	9	5	0.3579	0.1488	0.0744	0.0522	0.0471	0.0457	0.0451	0.0467	0.0435	0.0427	0.0482	0.0424	0.9947	Y
IgM	JRFL gp140	D	8	3	0.3569	0.196	0.1191	0.0722	0.0589	0.0464	0.0477	0.0472	0.0442	0.0431	0.0434	0.0433	1.1184	Y
IgM	JRFL gp140	A	4	2	0.3553	0.1662	0.0809	0.0543	0.0467	0.0471	0.0436	0.0432	0.0435	0.0458	0.0441	0.0444	1.0151	Y
IgM	JRFL gp140	B	4	2	0.355	0.1545	0.0841	0.0563	0.0475	0.0452	0.047	0.0465	0.0444	0.0445	0.0453	0.0515	1.0218	Y
IgG	B.CaseA_V1_V2_Tags_N156QN160Q	B	8	4	0.3538	0.173	0.1165	0.0568	0.0526	0.0486	0.0442	0.0431	0.0432	0.0426	0.0422	0.0413	1.0579	Y
IgM	JRFL gp140	A	6	1	0.3528	0.1324	0.0724	0.0548	0.0569	0.0461	0.0447	0.0453	0.0452	0.0445	0.0466	0.0449	0.9866	Y
IgM	B.CaseA_V1_V2_Tags_N156QN160Q	D	10	3	0.35	0.4282	0.1561	0.1075	0.0745	0.0691	0.0586	0.0641	0.0565	0.0623	0.0699	0.0904	1.5872	Y
IgM	JRFL gp140	C	4	3	0.3492	0.204	0.1001	0.0679	0.0531	0.0447	0.0459	0.0428	0.0446	0.0441	0.0424	0.0407	1.0795	Y
IgG	Biotinylated 4E10 (streptavidin tethered)	B	5	5	0.3491	0.2858	0.1598	0.0862	0.0518	0.0464	0.0455	0.044	0.0433	0.0432	0.0421	0.0422	1.2394	Y
IgM	B.CaseA_V1_V2_Tags_N156QN160Q	B	4	3	0.3487	0.1248	0.0709	0.0488	0.045	0.0441	0.0429	0.0424	0.0424	0.0418	0.0415	0.0417	0.935	Y
IgM	B.CaseA_V1_V2_Tags_N156QN160Q	D	8	0	0.3443	0.149	0.0854	0.0602	0.0522	0.0497	0.0477	0.0471	0.0456	0.0458	0.0453	0.0477	1.02	Y
IgG	Biotinylated 4E10 (streptavidin tethered)	C	7	3	0.3437	0.1322	0.1077	0.0559	0.0526	0.0479	0.0473	0.0459	0.0454	0.0457	0.0456	0.0464	1.0163	Y
IgM	JRFL gp140	A	5	4	0.3354	0.1404	0.0764	0.0569	0.0582	0.046	0.0546	0.0453	0.0452	0.045	0.0449	0.045	0.9933	Y
IgM	B.CaseA_V1_V2_Tags	C	2	5	0.3351	0.1737	0.0874	0.0653	0.0486	0.0457	0.0476	0.0437	0.0436	0.0423	0.0588	0.0439	1.0357	Y
IgM	B.CaseA_V1_V2_Tags_N156QN160Q	B	8	4	0.335	0.1333	0.0685	0.0499	0.0444	0.0461	0.0435	0.0431	0.0434	0.0428	0.0495	0.043	0.9425	Y
IgM	B.CaseA_V1_V2_Tags	D	10	5	0.3348	0.1334	0.0718	0.0517	0.0472	0.044	0.0417	0.0417	0.0414	0.0412	0.0423	0.0382	0.9294	Y
IgG	Biotinylated 4E10 (streptavidin tethered)	D	9	5	0.3297	0.1463	0.0914	0.059	0.0593	0.0763	0.0673	0.0509	0.0477	0.0455	0.0455	0.0504	1.0693	Y
IgG	B.CaseA_V1_V2_Tags	C	4	2	0.3296	0.2009	0.0914	0.0607	0.0516	0.0463	0.0458	0.0442	0.0452	0.0455	0.0457	0.0469	1.0538	Y
IgM	Biotinylated 4E10 (streptavidin tethered)	D	3	5	0.3275	0.1385	0.0799	0.0609	0.0512	0.0495	0.0506	0.0483	0.0477	0.0495	0.0488	0.0494	1.0018	Y
IgM	B.CaseA_V1_V2_Tags	B	2	4	0.3253	0.1689	0.0819	0.0518	0.0463	0.043	0.0439	0.043	0.0441	0.0437	0.0428	0.0427	0.9774	Y
IgG	JRFL gp140	D	3	1	0.3224	0.154	0.0894	0.0639	0.0531	0.0471	0.0512	0.0449	0.0439	0.0437	0.0489	0.0446	1.0071	Y
IgG	B.CaseA_V1_V2_Tags_N156QN160Q	A	7	5	0.3208	0.1753	0.0917	0.0648	0.0492	0.0501	0.0451	0.0441	0.0442	0.0434	0.0431	0.0441	1.0159	Y
IgM	B.CaseA_V1_V2_Tags	B	3	3	0.3202	0.123	0.0673	0.051	0.0463	0.0465	0.0452	0.045	0.044	0.0429	0.0421	0.0432	0.9167	Y
IgG	B.CaseA_V1_V2_Tags	B	3	5	0.3192	0.1384	0.0859	0.056	0.0471	0.0485	0.043	0.0425	0.0428	0.0433	0.0422	0.0422	0.9511	Y
IgG	Biotinylated 4E10 (streptavidin tethered)	C	1	4	0.3185	0.187	0.1031	0.0589	0.0538	0.0469	0.0505	0.0459	0.0465	0.0497	0.0462	0.047	1.054	Y
IgG	Biotinylated 4E10 (streptavidin tethered)	B	5	4	0.3174	0.2139	0.1355	0.0782	0.0568	0.0465	0.0445	0.043	0.0427	0.0422	0.0425	0.0437	1.1069	Y
IgG	sp62	D	6	5	0.3171	0.1646	0.0931	0.0652	0.0475	0.0444	0.0446	0.0433	0.0429	0.0437	0.0432	0.0452	0.9948	Y
IgG	Biotinylated 4E10 (streptavidin tethered)	C	9	3	0.316	0.1811	0.1114	0.0641	0.0556	0.0469	0.0524	0.0459	0.0524	0.0449	0.0455	0.0454	1.0616	Y
IgM	JRFL gp140	A	7	2	0.3148	0.1266	0.0707	0.05	0.0472	0.046	0.045	0.046	0.0435	0.0432	0.0428	0.0428	0.9186	Y
IgM	Biotinylated 4E10 (streptavidin tethered)	D	6	4	0.314	0.1413	0.0921	0.0724	0.0774	0.0615	0.0556	0.0527	0.0549	0.0488	0.053	0.0571	1.0808	Y
IgM	Biotinylated 4E10 (streptavidin tethered)	D	5	4	0.3126	0.1351	0.0811	0.0608	0.0502	0.0504	0.0482	0.0523	0.0478	0.047	0.0476	0.0526	0.9857	Y
IgM	B.CaseA_V1_V2_Tags_N156QN160Q	B	6	3	0.3114	0.1089	0.067	0.0469	0.044	0.044	0.0428	0.0422	0.0415	0.0411	0.0408	0.0414	0.872	Y
IgG	Biotinylated 4E10 (streptavidin tethered)	C	4	4	0.3089	0.1769	0.1234	0.0728	0.0547	0.0473	0.0475	0.0459	0.0454	0.0461	0.0461	0.0456	1.0606	Y
IgM	Biotinylated 4E10 (streptavidin tethered)	D	5	3	0.3085	0.1278	0.0951	0.0572	0.0508	0.0475	0.0482	0.0498	0.0457	0.0452	0.0467	0.0472	0.9697	Y
IgM	B.CaseA_V1_V2_Tags_N156QN160Q	C	5	3	0.3081	0.1428	0.0705	0.0509	0.0455	0.0463	0.047	0.0441	0.0448	0.0437	0.0432	0.0435	0.9304	Y
IgG	B.CaseA_V1_V2_Tags_N156QN160Q	A	5	4	0.307	0.1673	0.0921	0.0642	0.0591	0.0513	0.0584	0.0479	0.0497	0.0584	0.0526	0.0501	1.0581	Y
IgM	Biotinylated 4E10 (streptavidin tethered)	D	6	3	0.3068	0.1536	0.0908	0.0583	0.0514	0.0478	0.0466	0.0455	0.0446	0.0465	0.0474	0.051	0.9903	Y
IgG	JRFL gp140	B	1	1	0.3062	0.1474	0.0806	0.0516	0.0458	0.0436	0.0432	0.0431	0.0421	0.0454	0.0425	0.043	0.9345	Y
IgG	B.CaseA_V1_V2_Tags_N156QN160Q	B	7	4	0.3022	0.1275	0.077	0.0517	0.0468	0.0446	0.0446	0.044	0.0447	0.0437	0.0424	0.0444	0.9136	Y
IgM	B.CaseA_V1_V2_Tags_N156QN160Q	A	1	5	0.302	0.1141	0.0639	0.0495	0.0462	0.0449	0.0448	0.0455	0.044	0.0432	0.0432	0.0448	0.8861	Y
IgG	B.CaseA_V1_V2_Tags_N156QN160Q	C	10	3	0.3006	0.1771	0.0974	0.0586	0.0503	0.045	0.0466	0.045	0.0447	0.0479	0.0448	0.0439	1.0019	Y
IgG	Biotinylated 4E10 (streptavidin tethered)	D	8	4	0.2997	0.1332	0.0894	0.061	0.0478	0.0445	0.0395	0.0404	0.0504	0.0398	0.0392	0.039	0.9239	Y
IgG	Biotinylated 4E10 (streptavidin tethered)	C	10	4	0.2988	0.1626	0.0846	0.0578	0.0503	0.0473	0.0476	0.0454	0.0453	0.0455	0.044	0.0473	0.9765	Y
IgM	B.CaseA_V1_V2_Tags_N156QN160Q	A	10	4	0.2988	0.1262	0.068	0.0515	0.0463	0.0455	0.0441	0.0444	0.0436	0.0568	0.0429	0.0431	0.9112	Y
IgM	B.CaseA_V1_V2_Tags	B	8	5	0.2962	0.1385	0.0701	0.0503	0.0454	0.044	0.0434	0.0437	0.0438	0.0429	0.0421	0.0421	0.9025	Y
IgM	B.CaseA_V1_V2_Tags_N156QN160Q	D	5	0	0.295	0.1435	0.088	0.059	0.0513	0.0481	0.0471	0.0457	0.0451	0.0455	0.0461	0.0446	0.959	Y
IgM	JRFL gp140	C	7	2	0.2938	0.1339	0.0596	0.0482	0.0443	0.0438	0.0438	0.043	0.0436	0.0436	0.0435	0.0457	0.8868	Y
IgG	Biotinylated 4E10 (streptavidin tethered)	C	5	5	0.2936	0.1327	0.0733	0.0539	0.0482	0.0459	0.0458	0.0453	0.0673	0.059	0.0442	0.0463	0.9555	Y
IgM	JRFL gp140	A	5	3	0.2927	0.1496	0.0755	0.0584	0.0498	0.046	0.0468	0.045	0.0446	0.0536	0.0468	0.0451	0.9539	Y
IgG	B.CaseA_V1_V2_Tags_N156QN160Q	C	6	3	0.2926	0.1729	0.0949	0.0589	0.0504	0.0461	0.0462	0.0442	0.0439	0.0531	0.042	0.0485	0.9937	Y
IgG	B.CaseA_V1_V2_Tags_N156QN160Q	B	4	3	0.2909	0.1823	0.0826	0.0598	0.0527	0.0451	0.0438	0.0428	0.0425	0.0423	0.0428	0.042	0.9696	Y
IgM	B.CaseA_V1_V2_Tags_N156QN160Q	A	1	3	0.29	0.116	0.0678	0.0562	0.0504	0.0557	0.0492	0.0484	0.0495	0.0474	0.0466	0.0462	0.9234	Y
IgM	sp400	B	4	5	0.2899	0.051	0.0444	0.0436	0.0429	0.0434	0.0419	0.0429	0.043	0.0438	0.0429	0.043	0.7727	N
IgM	JRFL gp140	B	6	2	0.2893	0.15	0.0879	0.0526	0.0476	0.0442	0.0438	0.0442	0.0536	0.0444	0.0401	0.0442	0.9419	Y
IgG	sp400	D	2	2	0.2891	0.1699	0.0834	0.0582	0.0477	0.0507	0.0461	0.0491	0.0463	0.042	0.0416	0.043	0.9671	Y
IgG	sp62	C	8	5	0.2891	0.1548	0.0773	0.0602	0.0492	0.0467	0.0543	0.0644	0.0532	0.0484	0.0496	0.0468	0.994	Y
IgM	B.CaseA_V1_V2_Tags_N156QN160Q	D	1	1	0.2885	0.148	0.0872	0.0627	0.0522	0.0482	0.0497	0.0447	0.0455	0.045	0.049	0.0495	0.9702	Y
IgM	Biotinylated 4E10 (streptavidin tethered)	D	7	4	0.2871	0.1293	0.0832	0.0631	0.0628	0.061	0.0541	0.0576	0.054	0.0571	0.0543	0.0635	1.0271	Y
IgG	B.CaseA_V1_V2_Tags_N156QN160Q	A	2	4	0.2867	0.1547	0.1003	0.0624	0.0517	0.0656	0.054	0.0485	0.048	0.0469	0.0477	0.0495	1.016	Y
IgG	sp400	D	3	2	0.2841	0.1775	0.0874	0.0742	0.0546	0.0479	0.0453	0.0643	0.0436	0.0471	0.0457	0.0512	1.0229	Y
IgM	sp400	D	8	5	0.2812	0.1248	0.0716	0.0531	0.0467	0.0439	0.0419	0.0452	0.0415	0.0415	0.0412	0.0422	0.8748	Y
IgM	JRFL gp140	B	3	2	0.2807	0.135	0.0761	0.0532	0.0478	0.0457	0.0458	0.0436	0.0461	0.0447	0.0441	0.0451	0.9079	Y
IgG	Biotinylated 4E10 (streptavidin tethered)	A	8	5	0.2806	0.1606	0.0931	0.0661	0.052	0.046	0.0458	0.044	0.0436	0.0428	0.0435	0.0503	0.9684	Y
IgG	Biotinylated 4E10 (streptavidin tethered)	A	9	4	0.2804	0.169	0.0994	0.0696	0.0513	0.0504	0.0449	0.0596	0.0468	0.0443	0.044	0.0425	1.0022	Y
IgM	JRFL gp140	D	8	4	0.2795	0.149	0.0868	0.0592	0.0499	0.0459	0.0457	0.0495	0.0463	0.0417	0.0391	0.0396	0.9322	Y
IgM	B.CaseA_V1_V2_Tags_N156QN160Q	D	10	2	0.2791	0.1489	0.0869	0.0632	0.056	0.0509	0.0516	0.0508	0.0515	0.0489	0.0487	0.0556	0.9921	Y
IgM	B.CaseA_V1_V2_Tags_N156QN160Q	D	2	1	0.2779	0.1471	0.0865	0.0617	0.0529	0.0497	0.0475	0.057	0.0456	0.0462	0.0452	0.0509	0.9682	Y
IgM	JRFL gp140	D	10	3	0.2772	0.1109	0.0763	0.0514	0.0476	0.0452	0.0437	0.0446	0.043	0.0427	0.0428	0.0605	0.8859	Y
IgM	sp400	A	10	5	0.2745	0.0519	0.0454	0.0441	0.0441	0.0461	0.0444	0.0444	0.0448	0.0445	0.0441	0.0445	0.7728	Y
IgM	B.CaseA_V1_V2_Tags	C	2	4	0.2737	0.124	0.0678	0.0535	0.0483	0.0451	0.0463	0.048	0.0533	0.0461	0.0465	0.0476	0.9002	Y
IgM	sp400	C	8	5	0.2735	0.0534	0.0445	0.0435	0.0446	0.045	0.0438	0.0484	0.0444	0.044	0.0436	0.0484	0.7771	Y
IgM	sp62	A	9	4	0.2735	0.1148	0.0656	0.0513	0.047	0.0465	0.0457	0.054	0.0457	0.0563	0.0449	0.0456	0.8909	Y
IgM	sp400	B	8	4	0.2726	0.0611	0.0501	0.0441	0.0428	0.0432	0.0439	0.0433	0.0431	0.0436	0.0425	0.0486	0.7789	Y
IgM	Biotinylated 4E10 (streptavidin tethered)	D	6	5	0.2724	0.1209	0.0712	0.0551	0.0507	0.0468	0.0498	0.0495	0.0495	0.0495	0.0489	0.0649	0.9292	Y
IgG	sp400	D	4	4	0.2693	0.1465	0.0999	0.0812	0.0568	0.0465	0.057	0.0445	0.0503	0.1708	0.0448	0.051	1.1186	Y
IgM	B.CaseA_V1_V2_Tags	D	5	1	0.2683	0.0951	0.0759	0.0503	0.0473	0.045	0.0443	0.064	0.0494	0.0445	0.0434	0.0442	0.8717	Y
IgM	B.CaseA_V1_V2_Tags	D	4	2	0.2671	0.1023	0.0632	0.051	0.0464	0.0431	0.0393	0.0374	0.0386	0.0399	0.041	0.0406	0.8099	Y
IgM	B.CaseA_V1_V2_Tags_N156QN160Q	C	2	3	0.2671	0.1226	0.0633	0.0521	0.0471	0.0453	0.0469	0.0472	0.0446	0.044	0.045	0.0439	0.8691	Y
IgG	Biotinylated 4E10 (streptavidin tethered)	C	2	3	0.2657	0.0917	0.069	0.0517	0.05	0.047	0.0475	0.0477	0.0543	0.0497	0.044	0.0447	0.863	Y
IgM	B.CaseA_V1_V2_Tags	B	2	5	0.2643	0.1232	0.0648	0.0505	0.0439	0.043	0.043	0.0424	0.0419	0.0414	0.0415	0.0418	0.8417	Y
IgM	Biotinylated 4E10 (streptavidin tethered)	D	7	5	0.2637	0.1202	0.0739	0.0608	0.0508	0.0511	0.0469	0.0496	0.0487	0.0494	0.0502	0.0483	0.9136	Y
IgG	sp62	A	9	5	0.2629	0.1568	0.0823	0.0554	0.0478	0.0464	0.0465	0.045	0.0468	0.0469	0.0455	0.0442	0.9265	Y
IgG	JRFL gp140	D	5	0	0.2629	0.1222	0.0742	0.0591	0.049	0.0469	0.0454	0.0677	0.0452	0.0543	0.0439	0.0451	0.9159	Y
IgM	sp62	B	6	1	0.2608	0.0834	0.065	0.0477	0.0445	0.0435	0.0568	0.0483	0.0436	0.042	0.0599	0.0469	0.8424	Y
IgG	Biotinylated 4E10 (streptavidin tethered)	D	4	4	0.2595	0.1865	0.142	0.0798	0.054	0.0453	0.0434	0.0435	0.0494	0.043	0.0436	0.0443	1.0343	Y
IgG	Biotinylated 4E10 (streptavidin tethered)	C	4	3	0.2581	0.102	0.0758	0.0514	0.0519	0.0463	0.047	0.0449	0.0449	0.0458	0.0444	0.044	0.8565	Y
IgM	B.CaseA_V1_V2_Tags	A	6	4	0.2573	0.1215	0.0738	0.0564	0.0497	0.0521	0.0458	0.0482	0.045	0.0451	0.0454	0.0544	0.8947	Y
IgG	B.CaseA_V1_V2_Tags	C	10	2	0.2566	0.1352	0.0749	0.0556	0.0527	0.0472	0.0479	0.0452	0.0495	0.0642	0.0463	0.043	0.9183	Y
IgM	B.CaseA_V1_V2_Tags	A	8	3	0.2558	0.1143	0.0701	0.0514	0.0462	0.0444	0.0518	0.0443	0.0439	0.0445	0.0448	0.045	0.8565	Y
IgM	JRFL gp140	A	9	3	0.2555	0.1031	0.0592	0.0496	0.0468	0.0448	0.0449	0.0452	0.0452	0.0456	0.0451	0.046	0.831	Y
IgG	sp400	D	1	2	0.2547	0.1449	0.0716	0.0612	0.05	0.0553	0.0445	0.0501	0.0449	0.0436	0.0447	0.0447	0.9102	Y
IgM	sp400	B	1	5	0.2534	0.0589	0.0459	0.0452	0.0435	0.0432	0.0431	0.0443	0.0433	0.0438	0.0427	0.0409	0.7482	Y
IgM	sp62	A	9	5	0.2525	0.1108	0.0628	0.0591	0.0531	0.0461	0.0541	0.0455	0.048	0.0493	0.0446	0.0455	0.8714	Y
IgG	B.CaseA_V1_V2_Tags_N156QN160Q	B	10	4	0.2513	0.1262	0.0656	0.0512	0.0455	0.0435	0.0442	0.0427	0.0428	0.0422	0.0417	0.041	0.8379	Y
IgM	B.CaseA_V1_V2_Tags	D	2	2	0.2506	0.0998	0.0651	0.0486	0.0454	0.0449	0.04	0.038	0.0402	0.0427	0.0389	0.0498	0.804	Y
IgG	B.CaseA_V1_V2_Tags_N156QN160Q	A	8	3	0.25	0.1484	0.087	0.0606	0.0521	0.0485	0.0485	0.0515	0.0488	0.0541	0.0493	0.0611	0.9599	Y
IgM	sp400	B	3	5	0.2498	0.0579	0.0482	0.0448	0.0436	0.0433	0.0426	0.0433	0.0432	0.0436	0.0479	0.0426	0.7508	Y
IgM	B.CaseA_V1_V2_Tags	B	7	5	0.2497	0.1049	0.063	0.0519	0.0448	0.0441	0.0434	0.044	0.0429	0.0426	0.0436	0.0422	0.8171	Y
IgG	sp62	B	4	5	0.2483	0.1139	0.0678	0.0502	0.0452	0.0435	0.0433	0.0434	0.0435	0.0435	0.0429	0.0434	0.8289	Y
IgM	B.CaseA_V1_V2_Tags	A	3	4	0.2481	0.1056	0.0639	0.062	0.046	0.0451	0.0459	0.0439	0.0428	0.0431	0.0429	0.044	0.8333	Y
IgG	sp400	D	2	1	0.248	0.1387	0.0819	0.0594	0.0488	0.0465	0.044	0.0437	0.0445	0.0434	0.0433	0.044	0.8862	Y
IgM	sp62	B	3	4	0.2469	0.0732	0.0483	0.044	0.0424	0.0433	0.0424	0.0418	0.0422	0.0417	0.0419	0.042	0.7501	Y
IgM	JRFL gp140	A	8	0	0.2451	0.1222	0.0693	0.0503	0.0453	0.043	0.0428	0.0419	0.0414	0.0423	0.044	0.044	0.8316	Y
IgM	B.CaseA_V1_V2_Tags_N156QN160Q	B	10	2	0.2444	0.0902	0.0614	0.0477	0.0443	0.0447	0.044	0.0436	0.0435	0.0469	0.0426	0.0445	0.7978	Y
IgG	Biotinylated 4E10 (streptavidin tethered)	C	3	3	0.2433	0.0892	0.0669	0.0507	0.0495	0.0475	0.0477	0.0497	0.0459	0.0461	0.0448	0.0446	0.8259	Y
IgM	B.CaseA_V1_V2_Tags	B	5	5	0.24	0.1046	0.0618	0.0498	0.0457	0.0451	0.0442	0.0444	0.0446	0.0422	0.0417	0.043	0.8071	Y
IgM	Biotinylated 4E10 (streptavidin tethered)	D	9	3	0.2396	0.1025	0.0683	0.0552	0.0508	0.0472	0.0471	0.0464	0.045	0.0461	0.0468	0.0477	0.8427	Y
IgG	JRFL gp140	C	5	1	0.2387	0.0933	0.0778	0.063	0.0589	0.0594	0.052	0.0582	0.051	0.0506	0.0483	0.0558	0.907	Y
IgG	Biotinylated 4E10 (streptavidin tethered)	D	3	5	0.2386	0.1061	0.0669	0.0931	0.0492	0.1047	0.0549	0.0563	0.0476	0.0454	0.0454	0.0573	0.9655	Y
IgG	sp62	A	7	2	0.2386	0.1258	0.069	0.061	0.0469	0.0525	0.0518	0.042	0.042	0.0434	0.0406	0.0427	0.8563	Y
IgG	Biotinylated 4E10 (streptavidin tethered)	B	2	5	0.2384	0.1484	0.0916	0.0571	0.0468	0.0454	0.0425	0.0427	0.0434	0.0434	0.0428	0.0411	0.8836	Y
IgM	JRFL gp140	A	5	2	0.2375	0.0987	0.065	0.0487	0.0444	0.0422	0.0422	0.0426	0.0432	0.0431	0.0434	0.0581	0.8091	Y
IgM	B.CaseA_V1_V2_Tags_N156QN160Q	A	1	2	0.2368	0.105	0.061	0.0477	0.0537	0.0453	0.0433	0.0437	0.0448	0.0436	0.0429	0.042	0.8098	Y
IgM	B.CaseA_V1_V2_Tags	D	1	3	0.236	0.0999	0.0675	0.0461	0.0431	0.0436	0.0485	0.0425	0.0383	0.0408	0.0379	0.0399	0.7841	Y
IgG	B.CaseA_V1_V2_Tags	C	9	2	0.2354	0.117	0.0696	0.0528	0.0472	0.046	0.0449	0.0446	0.0451	0.0439	0.0425	0.0427	0.8317	Y
IgM	B.CaseA_V1_V2_Tags_N156QN160Q	B	5	4	0.2351	0.1004	0.0603	0.0485	0.0452	0.0439	0.0428	0.0424	0.0429	0.0426	0.0422	0.0427	0.789	Y
IgM	sp400	A	8	4	0.2343	0.058	0.0564	0.0563	0.0478	0.0454	0.0437	0.0443	0.0463	0.0473	0.0457	0.0431	0.7686	Y
IgM	B.CaseA_V1_V2_Tags_N156QN160Q	D	6	2	0.2343	0.13	0.0729	0.0561	0.052	0.0464	0.0463	0.0455	0.0483	0.0471	0.0459	0.0526	0.8774	Y
IgG	B.CaseA_V1_V2_Tags_N156QN160Q	D	3	5	0.2339	0.1301	0.0782	0.0564	0.0473	0.0442	0.0444	0.044	0.0428	0.0432	0.0439	0.0439	0.8523	Y
IgM	sp62	B	2	5	0.233	0.0616	0.0443	0.0427	0.0421	0.0416	0.0416	0.0417	0.0415	0.0412	0.0418	0.0401	0.7132	Y
IgM	B.CaseA_V1_V2_Tags	B	1	3	0.233	0.0959	0.0634	0.049	0.046	0.044	0.045	0.0447	0.0525	0.0432	0.044	0.0433	0.804	Y
IgM	Biotinylated 4E10 (streptavidin tethered)	D	4	4	0.2329	0.1166	0.0691	0.0546	0.0504	0.0558	0.0471	0.0479	0.0464	0.0473	0.0544	0.0609	0.8834	Y
IgM	JRFL gp140	C	3	2	0.2328	0.1022	0.0621	0.0511	0.0472	0.0449	0.0439	0.0439	0.0435	0.0424	0.0419	0.0448	0.8007	Y
IgM	sp400	C	1	1	0.2327	0.0528	0.0485	0.0465	0.046	0.0457	0.0454	0.0441	0.0488	0.0437	0.0469	0.0452	0.7463	Y
IgG	sp62	C	10	3	0.2326	0.1256	0.0642	0.0541	0.0455	0.0473	0.048	0.0449	0.0445	0.0448	0.0456	0.0463	0.8434	Y
IgM	B.CaseA_V1_V2_Tags	A	1	4	0.2321	0.1067	0.0642	0.0527	0.0457	0.0491	0.0451	0.0431	0.0429	0.0434	0.045	0.0484	0.8184	Y
IgM	B.CaseA_V1_V2_Tags_N156QN160Q	A	9	4	0.232	0.1019	0.0614	0.0549	0.0462	0.0452	0.044	0.0446	0.0435	0.0455	0.0438	0.0435	0.8065	Y
IgG	Biotinylated 4E10 (streptavidin tethered)	B	3	5	0.2309	0.1001	0.0827	0.0548	0.0472	0.045	0.0437	0.0436	0.0432	0.0435	0.0432	0.0435	0.8214	Y
IgG	B.CaseA_V1_V2_Tags_N156QN160Q	B	8	5	0.23	0.1327	0.0771	0.0532	0.0443	0.0429	0.0429	0.0436	0.0426	0.043	0.0421	0.0427	0.8371	Y
IgM	B.CaseA_V1_V2_Tags_N156QN160Q	A	4	5	0.23	0.0952	0.0555	0.0471	0.0454	0.0472	0.0444	0.044	0.0439	0.0437	0.0434	0.0461	0.7859	Y
IgM	B.CaseA_V1_V2_Tags	B	10	2	0.2296	0.115	0.0651	0.0502	0.0454	0.0441	0.044	0.0435	0.0438	0.043	0.0465	0.0468	0.817	Y
IgM	B.CaseA_V1_V2_Tags_N156QN160Q	D	3	3	0.2279	0.1086	0.0715	0.0651	0.0525	0.062	0.0523	0.0753	0.0613	0.127	0.0894	0.0753	1.0682	Y
IgG	Biotinylated 4E10 (streptavidin tethered)	D	8	3	0.2264	0.1212	0.0971	0.0534	0.0534	0.0435	0.0449	0.0437	0.0424	0.0438	0.0431	0.0458	0.8587	Y
IgM	Biotinylated 4E10 (streptavidin tethered)	D	1	3	0.2256	0.1129	0.0737	0.0636	0.059	0.0763	0.0557	0.0545	0.0511	0.0564	0.0534	0.0544	0.9366	Y
IgM	Biotinylated 4E10 (streptavidin tethered)	D	9	5	0.2254	0.1025	0.0685	0.0547	0.0501	0.0485	0.0487	0.0487	0.0478	0.0502	0.0468	0.048	0.8399	Y
IgM	B.CaseA_V1_V2_Tags_N156QN160Q	D	3	2	0.2248	0.1301	0.0791	0.0626	0.0525	0.0534	0.0476	0.0468	0.0482	0.0483	0.0478	0.0543	0.8955	Y
IgM	B.CaseA_V1_V2_Tags	C	10	5	0.2241	0.1082	0.0658	0.0512	0.0475	0.0456	0.0495	0.0465	0.0457	0.0454	0.0471	0.0486	0.8252	Y
IgG	Biotinylated 4E10 (streptavidin tethered)	D	6	4	0.224	0.1787	0.1105	0.0709	0.0521	0.0451	0.0472	0.0439	0.0436	0.0444	0.0569	0.0484	0.9657	Y
IgG	Biotinylated 4E10 (streptavidin tethered)	B	5	3	0.222	0.151	0.0918	0.0626	0.0507	0.0457	0.0458	0.0443	0.0442	0.0427	0.0436	0.0442	0.8886	Y
IgG	sp62	A	9	4	0.2216	0.1246	0.0701	0.0529	0.0481	0.0464	0.045	0.0457	0.0451	0.045	0.0435	0.0456	0.8336	Y
IgG	B.CaseA_V1_V2_Tags_N156QN160Q	D	3	4	0.2214	0.0908	0.0632	0.0494	0.046	0.0438	0.0431	0.0441	0.046	0.0547	0.0436	0.0469	0.793	Y
IgM	Biotinylated 4E10 (streptavidin tethered)	D	1	4	0.2213	0.097	0.0714	0.0578	0.0505	0.048	0.0457	0.0485	0.0471	0.046	0.046	0.0461	0.8254	Y
IgM	JRFL gp140	C	5	2	0.2213	0.1094	0.0678	0.0501	0.0509	0.044	0.0433	0.0439	0.0479	0.0442	0.0454	0.0435	0.8117	Y
IgM	JRFL gp140	C	1	2	0.2199	0.1087	0.0673	0.0488	0.0449	0.0524	0.0447	0.0587	0.0497	0.042	0.0409	0.0431	0.8211	Y
IgM	JRFL gp140	C	7	3	0.2198	0.1135	0.0855	0.0536	0.0519	0.0441	0.0461	0.0479	0.0414	0.043	0.0457	0.0486	0.8411	Y
IgM	sp62	B	3	3	0.2188	0.0885	0.055	0.0453	0.0437	0.0429	0.0429	0.0445	0.042	0.042	0.0427	0.0432	0.7515	Y
IgM	JRFL gp140	A	4	3	0.2174	0.1331	0.0654	0.0515	0.0499	0.0467	0.0518	0.0448	0.0507	0.0443	0.0459	0.0542	0.8557	Y
IgM	JRFL gp140	B	10	2	0.2174	0.1086	0.0652	0.0515	0.046	0.045	0.046	0.0463	0.0453	0.0447	0.045	0.0452	0.8062	Y
IgM	sp400	A	2	4	0.2171	0.1003	0.0629	0.0506	0.0463	0.0456	0.0443	0.0457	0.044	0.0443	0.0441	0.0442	0.7894	Y
IgG	B.CaseA_V1_V2_Tags_N156QN160Q	D	10	5	0.2169	0.2634	0.093	0.0672	0.0512	0.048	0.0479	0.0478	0.0475	0.0465	0.0447	0.0453	1.0194	Y
IgG	B.CaseA_V1_V2_Tags_N156QN160Q	D	9	3	0.2159	0.0989	0.0726	0.0509	0.0477	0.045	0.0443	0.0436	0.044	0.0434	0.0462	0.0434	0.7959	Y
IgG	Biotinylated 4E10 (streptavidin tethered)	A	9	3	0.2155	0.1178	0.0717	0.0571	0.0468	0.0449	0.0436	0.0558	0.0438	0.0451	0.0441	0.046	0.8322	Y
IgM	B.CaseA_V1_V2_Tags	D	10	4	0.2138	0.0957	0.0586	0.0458	0.0417	0.0421	0.0434	0.0431	0.0475	0.0411	0.041	0.0404	0.7542	Y
IgM	sp62	B	5	3	0.2123	0.0717	0.0525	0.0485	0.0435	0.0467	0.0431	0.042	0.0423	0.0419	0.0431	0.0427	0.7303	Y
IgM	sp62	B	6	5	0.212	0.0896	0.0554	0.048	0.0435	0.0431	0.0435	0.0423	0.0418	0.0418	0.0416	0.0424	0.745	Y
IgM	B.CaseA_V1_V2_Tags_N156QN160Q	D	9	2	0.2108	0.1064	0.0764	0.0577	0.0525	0.0499	0.0485	0.0527	0.0473	0.0477	0.0479	0.0537	0.8515	Y
IgG	Biotinylated 4E10 (streptavidin tethered)	D	8	5	0.2094	0.0921	0.0759	0.0864	0.1243	0.0799	0.0502	0.0453	0.0455	0.0443	0.0476	0.0571	0.958	Y
IgG	Biotinylated 4E10 (streptavidin tethered)	B	4	4	0.207	0.091	0.0759	0.0545	0.0456	0.045	0.0426	0.0427	0.0425	0.0423	0.0427	0.0433	0.7751	Y
IgG	sp400	A	10	2	0.2051	0.1022	0.0605	0.0475	0.0466	0.0451	0.0484	0.0436	0.0436	0.0511	0.0428	0.0634	0.7999	Y
IgG	B.CaseA_V1_V2_Tags_N156QN160Q	C	6	4	0.205	0.2047	0.1333	0.0693	0.0584	0.0545	0.0555	0.0486	0.0451	0.0592	0.0471	0.0472	1.0279	Y
IgM	B.CaseA_V1_V2_Tags	A	10	4	0.2045	0.0942	0.0605	0.0495	0.0462	0.0458	0.0452	0.0464	0.0464	0.0458	0.0457	0.0447	0.7749	Y
IgM	B.CaseA_V1_V2_Tags	A	1	5	0.204	0.0837	0.0557	0.0474	0.0454	0.0449	0.0452	0.0444	0.0442	0.0444	0.0443	0.0435	0.7471	Y
IgM	sp400	A	3	2	0.2039	0.0783	0.0549	0.0454	0.0415	0.0436	0.0457	0.0435	0.0427	0.044	0.0423	0.0484	0.7342	Y
IgG	Biotinylated 4E10 (streptavidin tethered)	A	1	4	0.2036	0.1051	0.0711	0.0551	0.047	0.0456	0.0432	0.0428	0.0429	0.0673	0.0434	0.0438	0.8109	Y
IgG	B.CaseA_V1_V2_Tags	B	3	4	0.2032	0.0909	0.0678	0.0513	0.0472	0.0451	0.0441	0.0423	0.0417	0.0417	0.0415	0.0428	0.7596	Y
IgM	sp400	A	3	3	0.2032	0.1076	0.0643	0.0505	0.0598	0.0456	0.0447	0.047	0.0444	0.044	0.0443	0.0481	0.8035	Y
IgM	sp400	D	6	3	0.203	0.077	0.0495	0.0443	0.0441	0.0465	0.0423	0.0422	0.0404	0.0409	0.0426	0.0426	0.7154	Y
IgM	B.CaseA_V1_V2_Tags	B	2	3	0.2025	0.1003	0.0607	0.0521	0.0457	0.0453	0.0453	0.0448	0.0446	0.0441	0.0438	0.0436	0.7728	Y
IgG	B.CaseA_V1_V2_Tags_N156QN160Q	D	2	4	0.202	0.1032	0.0717	0.0503	0.0477	0.0439	0.0444	0.0441	0.0441	0.0446	0.0442	0.0456	0.7858	Y
IgG	sp62	C	8	4	0.2002	0.109	0.0711	0.0557	0.0511	0.0502	0.0535	0.0488	0.0479	0.0506	0.048	0.0457	0.8318	Y
IgM	sp62	B	5	5	0.1979	0.0783	0.0502	0.0449	0.0437	0.0439	0.0422	0.0434	0.0419	0.0416	0.0422	0.0422	0.7124	Y
IgM	JRFL gp140	C	10	2	0.1978	0.0969	0.0571	0.0503	0.0474	0.046	0.0443	0.0445	0.0449	0.0475	0.0416	0.045	0.7633	Y
IgG	B.CaseA_V1_V2_Tags_N156QN160Q	A	2	3	0.1977	0.1067	0.0713	0.0539	0.0488	0.048	0.0492	0.0497	0.0486	0.0573	0.0481	0.0479	0.8272	Y
IgG	sp62	A	10	5	0.1965	0.1007	0.0696	0.0514	0.0573	0.0469	0.0499	0.0475	0.0453	0.0448	0.0442	0.0484	0.8025	Y
IgM	Biotinylated 4E10 (streptavidin tethered)	D	10	2	0.1961	0.0913	0.0613	0.05	0.0517	0.0444	0.0464	0.0465	0.0454	0.0454	0.0432	0.0429	0.7646	Y
IgM	sp400	A	1	5	0.194	0.0472	0.052	0.0496	0.0471	0.0641	0.0573	0.0455	0.0453	0.0442	0.0443	0.0446	0.7352	Y
IgM	sp62	D	9	1	0.1936	0.0779	0.0568	0.0501	0.0462	0.0502	0.0431	0.0435	0.0431	0.0435	0.0427	0.0424	0.7331	Y
IgM	B.CaseA_V1_V2_Tags	A	6	2	0.1933	0.0967	0.0586	0.0488	0.0449	0.0434	0.0462	0.0443	0.0445	0.0445	0.0449	0.0443	0.7544	Y
IgM	Biotinylated 4E10 (streptavidin tethered)	D	4	3	0.1922	0.0942	0.0685	0.0536	0.0511	0.0479	0.0451	0.0447	0.0449	0.0468	0.0459	0.046	0.7809	Y
IgM	B.CaseA_V1_V2_Tags_N156QN160Q	D	7	2	0.1914	0.1049	0.0704	0.0561	0.0511	0.0475	0.0475	0.0477	0.0477	0.0456	0.0487	0.0557	0.8143	Y
IgG	sp62	D	7	3	0.1906	0.0918	0.0621	0.0485	0.0527	0.0454	0.0434	0.0434	0.0454	0.0435	0.0658	0.0439	0.7765	Y
IgM	B.CaseA_V1_V2_Tags_N156QN160Q	D	3	1	0.1906	0.1033	0.0718	0.0557	0.0508	0.0476	0.0463	0.0465	0.0451	0.0446	0.0437	0.0484	0.7944	Y
IgM	B.CaseA_V1_V2_Tags_N156QN160Q	C	6	5	0.1905	0.0896	0.0586	0.0489	0.0473	0.0499	0.0436	0.0417	0.0414	0.0588	0.042	0.045	0.7573	Y
IgM	JRFL gp140	A	2	1	0.1891	0.0783	0.054	0.0761	0.0448	0.0426	0.0447	0.0429	0.042	0.0419	0.0406	0.047	0.744	Y
IgG	Biotinylated 4E10 (streptavidin tethered)	A	2	5	0.1876	0.1012	0.0669	0.049	0.0468	0.0484	0.0442	0.0435	0.0431	0.0422	0.0523	0.0442	0.7694	Y
IgM	B.CaseA_V1_V2_Tags_N156QN160Q	B	7	4	0.1868	0.0804	0.0517	0.0457	0.0445	0.0455	0.0448	0.0446	0.0444	0.0444	0.0429	0.0444	0.7201	Y
IgG	B.CaseA_V1_V2_Tags_N156QN160Q	B	6	3	0.1859	0.1033	0.0751	0.0512	0.0482	0.0445	0.0437	0.0431	0.0424	0.0419	0.0404	0.0412	0.7609	Y
IgM	B.CaseA_V1_V2_Tags_N156QN160Q	B	2	3	0.1851	0.0816	0.0591	0.0519	0.0456	0.0448	0.043	0.0434	0.0428	0.0422	0.0417	0.0415	0.7227	Y
IgM	B.CaseA_V1_V2_Tags	B	6	3	0.1839	0.0801	0.0544	0.0459	0.0437	0.0435	0.0429	0.0425	0.0419	0.0423	0.043	0.0421	0.7062	Y
IgG	sp62	A	2	5	0.183	0.0995	0.0715	0.0637	0.0448	0.0447	0.0444	0.0447	0.0461	0.0467	0.0437	0.0443	0.7771	Y
IgG	sp62	D	4	4	0.1828	0.0914	0.0577	0.0552	0.0473	0.0454	0.0441	0.0442	0.0434	0.0438	0.0431	0.0434	0.7418	Y
IgM	B.CaseA_V1_V2_Tags_N156QN160Q	D	6	1	0.1824	0.1029	0.0803	0.0649	0.0624	0.0849	0.0624	0.0528	0.0753	0.0833	0.0569	0.0579	0.9664	Y
IgM	B.CaseA_V1_V2_Tags	A	6	3	0.1819	0.0905	0.0599	0.0474	0.0449	0.0454	0.0471	0.0692	0.0445	0.0428	0.0482	0.0449	0.7667	Y
IgM	Biotinylated 4E10 (streptavidin tethered)	D	1	5	0.1818	0.0949	0.0653	0.051	0.0476	0.0482	0.0475	0.0522	0.0574	0.0484	0.0496	0.0471	0.791	Y
IgG	Biotinylated 4E10 (streptavidin tethered)	B	4	5	0.181	0.0814	0.068	0.0483	0.0459	0.044	0.043	0.0432	0.0434	0.0433	0.0435	0.0435	0.7285	Y
IgM	B.CaseA_V1_V2_Tags_N156QN160Q	A	3	5	0.1808	0.0884	0.0557	0.047	0.0465	0.0484	0.0448	0.0438	0.0437	0.0436	0.0438	0.0434	0.7299	Y
IgM	JRFL gp140	B	2	1	0.1796	0.0771	0.0806	0.0479	0.0466	0.0564	0.0532	0.0442	0.0432	0.0423	0.0429	0.0442	0.7582	N
IgG	B.CaseA_V1_V2_Tags	B	4	2	0.179	0.1179	0.0727	0.0514	0.0461	0.0445	0.0449	0.0435	0.043	0.0433	0.0431	0.0441	0.7735	N
IgM	B.CaseA_V1_V2_Tags_N156QN160Q	C	6	4	0.179	0.0954	0.0615	0.0495	0.0466	0.0502	0.0451	0.0457	0.0457	0.0421	0.0448	0.0465	0.7521	N
IgM	B.CaseA_V1_V2_Tags_N156QN160Q	D	9	0	0.1788	0.0927	0.0653	0.0521	0.0482	0.0513	0.0464	0.045	0.0443	0.0505	0.0456	0.0557	0.7759	N
IgM	sp400	B	10	5	0.1786	0.0511	0.0442	0.0434	0.0429	0.0424	0.0434	0.0435	0.0431	0.0471	0.0429	0.0437	0.6663	N
IgG	B.CaseA_V1_V2_Tags_N156QN160Q	B	1	3	0.1783	0.1131	0.0716	0.0521	0.0457	0.0449	0.0451	0.0447	0.043	0.0424	0.0422	0.0432	0.7663	N
IgM	sp400	B	3	1	0.1782	0.0862	0.0546	0.0488	0.0452	0.0477	0.0438	0.0433	0.0399	0.0426	0.0424	0.044	0.7167	N
IgM	JRFL gp140	B	7	2	0.1781	0.0937	0.0609	0.0495	0.0454	0.0443	0.045	0.0447	0.0445	0.0435	0.0443	0.0442	0.7381	N
IgM	B.CaseA_V1_V2_Tags	A	9	5	0.1779	0.0899	0.0564	0.0475	0.0452	0.0464	0.0461	0.045	0.0446	0.0441	0.0454	0.0466	0.7351	N
IgM	Biotinylated 4E10 (streptavidin tethered)	D	9	4	0.1778	0.0798	0.0646	0.0516	0.0553	0.0479	0.049	0.0494	0.0483	0.0518	0.0508	0.061	0.7873	N
IgM	sp400	B	5	3	0.1767	0.0795	0.0505	0.046	0.0443	0.0447	0.0435	0.0519	0.0436	0.0425	0.0439	0.0431	0.7102	N
IgG	B.CaseA_V1_V2_Tags	B	3	3	0.1761	0.1077	0.0749	0.0597	0.0523	0.0467	0.0457	0.0437	0.0428	0.0421	0.0431	0.0417	0.7765	N
IgG	Biotinylated 4E10 (streptavidin tethered)	A	7	4	0.1758	0.119	0.0667	0.0607	0.0525	0.0493	0.0495	0.0506	0.0623	0.0474	0.0508	0.0515	0.8361	N
IgM	B.CaseA_V1_V2_Tags_N156QN160Q	D	1	0	0.1748	0.0908	0.0723	0.0614	0.0555	0.0563	0.0537	0.056	0.0575	0.0526	0.0536	0.0568	0.8413	N
IgM	B.CaseA_V1_V2_Tags	B	4	3	0.1747	0.0802	0.0562	0.0464	0.0445	0.0446	0.0437	0.0446	0.0423	0.0422	0.0423	0.0428	0.7045	N
IgM	sp62	A	4	2	0.1741	0.068	0.0522	0.0445	0.042	0.043	0.0437	0.0427	0.0416	0.0416	0.042	0.0436	0.679	N
IgG	sp62	A	2	3	0.1735	0.094	0.062	0.0508	0.049	0.0463	0.0456	0.0475	0.0476	0.0447	0.0444	0.0443	0.7497	N
IgM	sp62	D	9	2	0.1727	0.0825	0.0534	0.0451	0.0588	0.0431	0.0432	0.0433	0.0431	0.043	0.0428	0.0739	0.7449	N
IgM	B.CaseA_V1_V2_Tags_N156QN160Q	C	10	4	0.1724	0.0825	0.0552	0.0505	0.0443	0.0456	0.0434	0.0432	0.0454	0.0434	0.0448	0.0433	0.714	N
IgG	Biotinylated 4E10 (streptavidin tethered)	D	2	5	0.1716	0.0744	0.097	0.046	0.0444	0.0444	0.0457	0.0443	0.0478	0.044	0.046	0.0512	0.7568	N
IgG	B.CaseA_V1_V2_Tags	D	3	2	0.1713	0.1057	0.066	0.0519	0.0538	0.0499	0.048	0.0466	0.0453	0.0474	0.0463	0.0453	0.7775	N
IgM	B.CaseA_V1_V2_Tags_N156QN160Q	D	7	1	0.1707	0.1119	0.0759	0.0687	0.0843	0.061	0.0605	0.0599	0.0647	0.0657	0.0612	0.0598	0.9443	N
IgG	Biotinylated 4E10 (streptavidin tethered)	B	3	4	0.1692	0.1183	0.0666	0.0524	0.0447	0.0433	0.0434	0.0427	0.0427	0.0429	0.0423	0.0435	0.752	N
IgG	Biotinylated 4E10 (streptavidin tethered)	B	2	4	0.1688	0.1218	0.1087	0.0668	0.0527	0.0453	0.0459	0.0433	0.0429	0.0428	0.0426	0.0436	0.8252	N
IgG	sp62	D	2	5	0.1683	0.1194	0.0738	0.0666	0.0448	0.0433	0.0434	0.0425	0.0418	0.0418	0.0415	0.0428	0.77	N
IgM	B.CaseA_V1_V2_Tags	A	1	3	0.1683	0.0769	0.0554	0.0486	0.0463	0.0473	0.0478	0.0456	0.0452	0.0476	0.0441	0.0454	0.7185	N
IgG	B.CaseA_V1_V2_Tags_N156QN160Q	C	7	4	0.1668	0.0841	0.0667	0.0572	0.0508	0.0509	0.0471	0.0466	0.0464	0.0465	0.0453	0.048	0.7564	N
IgM	sp400	D	5	5	0.1664	0.0632	0.0512	0.0458	0.0467	0.0421	0.0415	0.0447	0.0423	0.0417	0.0416	0.0435	0.6707	N
IgM	Biotinylated 4E10 (streptavidin tethered)	D	4	5	0.166	0.0901	0.0609	0.0532	0.0498	0.0485	0.054	0.0485	0.0473	0.0494	0.0484	0.0502	0.7663	N
IgG	Biotinylated 4E10 (streptavidin tethered)	A	8	3	0.1659	0.0917	0.0659	0.0503	0.0468	0.0449	0.0436	0.0439	0.044	0.0452	0.047	0.0444	0.7336	N
IgG	sp62	D	8	3	0.1651	0.0917	0.0629	0.0486	0.0568	0.0447	0.045	0.0453	0.0433	0.0437	0.0467	0.0443	0.7381	N
IgM	Biotinylated 4E10 (streptavidin tethered)	A	5	5	0.1643	0.0732	0.0525	0.051	0.0451	0.0432	0.0458	0.0436	0.0447	0.0442	0.0438	0.044	0.6954	N
IgG	Biotinylated 4E10 (streptavidin tethered)	D	4	3	0.1642	0.0748	0.0615	0.0478	0.0487	0.0471	0.0443	0.0425	0.0421	0.0414	0.0425	0.0438	0.7007	N
IgM	JRFL gp140	D	6	4	0.1636	0.0584	0.0579	0.0497	0.0476	0.0462	0.0433	0.0466	0.0454	0.0457	0.0433	0.044	0.6917	N
IgM	sp400	D	6	5	0.163	0.0873	0.0596	0.0483	0.0432	0.0429	0.0417	0.0428	0.0429	0.0426	0.0422	0.0424	0.6989	N
IgM	B.CaseA_V1_V2_Tags_N156QN160Q	B	6	4	0.1628	0.0808	0.0578	0.0487	0.0452	0.0467	0.0462	0.0426	0.0449	0.043	0.0433	0.0437	0.7057	N
IgM	B.CaseA_V1_V2_Tags_N156QN160Q	D	9	1	0.1625	0.0924	0.0658	0.0598	0.0478	0.0463	0.0462	0.0467	0.0485	0.0472	0.0517	0.058	0.7729	N
IgM	JRFL gp140	B	6	1	0.1619	0.0822	0.0551	0.0479	0.0468	0.0451	0.0462	0.0471	0.045	0.0446	0.0451	0.0473	0.7143	N
IgG	Biotinylated 4E10 (streptavidin tethered)	D	6	3	0.1603	0.0726	0.0541	0.0482	0.0468	0.0464	0.0432	0.0451	0.0525	0.042	0.0414	0.0458	0.6984	N
IgM	B.CaseA_V1_V2_Tags	B	10	3	0.1602	0.0774	0.0581	0.0456	0.0439	0.0427	0.043	0.0426	0.0436	0.0434	0.0438	0.0428	0.6871	N
IgM	B.CaseA_V1_V2_Tags	D	6	5	0.1602	0.0713	0.0571	0.0496	0.0454	0.0438	0.0425	0.0408	0.0413	0.0415	0.0421	0.0411	0.6767	N
IgG	Biotinylated 4E10 (streptavidin tethered)	A	6	5	0.1601	0.0863	0.059	0.0508	0.0466	0.0441	0.0454	0.044	0.0439	0.0433	0.0486	0.0469	0.719	N
IgM	B.CaseA_V1_V2_Tags_N156QN160Q	B	10	4	0.1596	0.0833	0.0543	0.0464	0.0443	0.0435	0.043	0.0428	0.0428	0.0425	0.0421	0.0418	0.6864	N
IgG	JRFL gp140	B	2	1	0.1585	0.1116	0.0599	0.0512	0.0449	0.0433	0.0436	0.0419	0.0425	0.0414	0.0411	0.0433	0.7232	N
IgM	B.CaseA_V1_V2_Tags	B	8	4	0.1584	0.0794	0.0553	0.0477	0.0445	0.0441	0.0439	0.0444	0.0435	0.0425	0.0423	0.0417	0.6877	N
IgM	B.CaseA_V1_V2_Tags_N156QN160Q	C	9	5	0.1572	0.0816	0.0544	0.0476	0.0445	0.0425	0.0452	0.0443	0.0432	0.0426	0.0454	0.0431	0.6916	N
IgG	Biotinylated 4E10 (streptavidin tethered)	D	2	3	0.1564	0.0826	0.0581	0.0471	0.0485	0.0445	0.0441	0.044	0.043	0.0434	0.0553	0.0437	0.7107	N
IgM	sp400	D	4	4	0.1562	0.0663	0.0523	0.0432	0.0419	0.0421	0.0416	0.0434	0.0413	0.0536	0.0449	0.0422	0.669	N
IgM	B.CaseA_V1_V2_Tags	D	1	2	0.1557	0.0804	0.056	0.0478	0.0475	0.0587	0.0417	0.041	0.0426	0.0648	0.0399	0.0452	0.7213	N
IgM	B.CaseA_V1_V2_Tags	A	1	2	0.1555	0.077	0.0523	0.0463	0.045	0.045	0.0445	0.0435	0.0433	0.043	0.0434	0.0429	0.6817	N
IgM	B.CaseA_V1_V2_Tags	B	10	4	0.1547	0.085	0.0569	0.0474	0.047	0.0441	0.0447	0.0426	0.0421	0.0418	0.0417	0.0417	0.6897	N
IgG	B.CaseA_V1_V2_Tags	C	6	2	0.1542	0.102	0.0623	0.0511	0.0471	0.0465	0.0451	0.0537	0.0436	0.044	0.0432	0.0435	0.7363	N
IgM	Biotinylated 4E10 (streptavidin tethered)	D	5	5	0.1541	0.0751	0.0573	0.0503	0.0486	0.0495	0.0495	0.0478	0.0483	0.0496	0.0544	0.0498	0.7343	N
IgM	B.CaseA_V1_V2_Tags	C	8	2	0.1538	0.0805	0.0557	0.0482	0.0452	0.0467	0.045	0.0457	0.0446	0.0442	0.0485	0.0441	0.7022	N
IgM	B.CaseA_V1_V2_Tags_N156QN160Q	B	5	3	0.1535	0.0708	0.0545	0.0448	0.0465	0.0443	0.0475	0.0434	0.0436	0.043	0.0433	0.0428	0.678	N
IgG	B.CaseA_V1_V2_Tags_N156QN160Q	D	2	3	0.1534	0.0757	0.0588	0.0471	0.0456	0.0447	0.0444	0.0442	0.0443	0.0436	0.0428	0.0435	0.6881	N
IgM	B.CaseA_V1_V2_Tags	B	5	4	0.1533	0.0783	0.0551	0.0471	0.0454	0.0442	0.0452	0.0446	0.0435	0.0442	0.0454	0.0431	0.6894	N
IgG	B.CaseA_V1_V2_Tags	B	10	2	0.1531	0.0872	0.0608	0.0488	0.0445	0.0439	0.0458	0.0453	0.0426	0.0635	0.0439	0.0438	0.7232	N
IgG	JRFL gp140	C	3	1	0.1525	0.118	0.0732	0.0648	0.0544	0.0536	0.0513	0.0511	0.0498	0.0604	0.0588	0.0565	0.8444	N
IgM	JRFL gp140	B	8	2	0.1522	0.0873	0.0611	0.0495	0.046	0.0515	0.0453	0.0447	0.0452	0.0446	0.0438	0.0459	0.7171	N
IgM	B.CaseA_V1_V2_Tags_N156QN160Q	C	4	4	0.1522	0.0779	0.0642	0.0481	0.0441	0.0447	0.0447	0.0495	0.0472	0.044	0.0438	0.0427	0.7031	N
IgM	sp62	B	4	4	0.1521	0.0401	0.0486	0.0439	0.043	0.0429	0.0426	0.0425	0.0422	0.0421	0.0424	0.0423	0.6247	N
IgM	JRFL gp140	D	3	2	0.1519	0.0838	0.0576	0.0469	0.0458	0.0449	0.0487	0.0455	0.0455	0.0395	0.039	0.038	0.6871	N
IgG	B.CaseA_V1_V2_Tags_N156QN160Q	B	7	3	0.1518	0.1021	0.0562	0.0486	0.0461	0.0441	0.0428	0.0433	0.0428	0.0424	0.0424	0.0486	0.7112	N
IgM	sp62	C	6	2	0.1516	0.0838	0.0535	0.0474	0.045	0.0436	0.0442	0.0443	0.0443	0.0446	0.0511	0.0435	0.6969	N
IgM	sp62	C	6	3	0.1515	0.0757	0.0497	0.0453	0.0431	0.0441	0.0462	0.0429	0.0439	0.0438	0.0425	0.0427	0.6714	N
IgM	JRFL gp140	D	2	1	0.1515	0.066	0.0571	0.0451	0.0463	0.0433	0.0427	0.0426	0.0427	0.0431	0.0435	0.043	0.6669	N
IgG	B.CaseA_V1_V2_Tags	A	7	3	0.1511	0.0833	0.0601	0.0493	0.0528	0.0465	0.0457	0.0532	0.0472	0.0458	0.0451	0.0445	0.7246	N
IgG	Biotinylated 4E10 (streptavidin tethered)	B	8	5	0.1507	0.0991	0.0632	0.0491	0.045	0.0434	0.0437	0.0437	0.0429	0.0428	0.0425	0.044	0.7101	N
IgG	sp400	D	4	3	0.1504	0.072	0.0588	0.0471	0.0478	0.0465	0.044	0.0441	0.0462	0.0489	0.0437	0.0432	0.6927	N
IgM	sp400	D	4	5	0.1501	0.0716	0.051	0.0454	0.043	0.0422	0.0418	0.0427	0.042	0.0416	0.043	0.0436	0.658	N
IgG	sp400	D	5	2	0.1494	0.0872	0.0565	0.0496	0.0511	0.1167	0.0436	0.05	0.0439	0.0424	0.0424	0.0432	0.776	N
IgM	sp400	A	3	4	0.1484	0.0788	0.0544	0.0481	0.0449	0.0457	0.044	0.044	0.0514	0.0434	0.0431	0.044	0.6902	N
IgM	JRFL gp140	A	7	1	0.1484	0.0717	0.0511	0.0476	0.0458	0.0449	0.0457	0.051	0.0452	0.0519	0.0436	0.0458	0.6927	N
IgM	B.CaseA_V1_V2_Tags	A	6	1	0.1482	0.0759	0.0538	0.0487	0.0464	0.0471	0.0458	0.0464	0.0453	0.046	0.0449	0.0484	0.6969	N
IgM	sp62	A	8	3	0.1481	0.0792	0.0556	0.0484	0.0463	0.0449	0.0448	0.0448	0.0445	0.0448	0.0454	0.0451	0.6919	N
IgM	sp62	A	1	2	0.148	0.0803	0.0525	0.0451	0.0434	0.0428	0.0428	0.0425	0.0449	0.0426	0.0408	0.0406	0.6663	N
IgM	B.CaseA_V1_V2_Tags	B	5	3	0.148	0.0725	0.0548	0.0462	0.0446	0.0435	0.0438	0.0449	0.043	0.0428	0.0428	0.0428	0.6697	N
IgM	B.CaseA_V1_V2_Tags	B	2	1	0.1479	0.0758	0.0568	0.0489	0.0456	0.0451	0.0462	0.0438	0.0584	0.0442	0.0427	0.0435	0.6989	N
IgM	Biotinylated 4E10 (streptavidin tethered)	D	7	3	0.1473	0.0783	0.0577	0.0508	0.0477	0.0468	0.0463	0.0469	0.0468	0.0464	0.0475	0.0485	0.711	N
IgM	B.CaseA_V1_V2_Tags_N156QN160Q	D	2	0	0.147	0.0793	0.0615	0.0526	0.0496	0.0477	0.0474	0.0458	0.0466	0.0462	0.0498	0.0474	0.7209	N
IgM	sp62	A	5	5	0.1462	0.1079	0.0586	0.0481	0.0463	0.0476	0.0534	0.0449	0.0485	0.0461	0.0438	0.0529	0.7443	N
IgM	B.CaseA_V1_V2_Tags_N156QN160Q	A	10	3	0.1458	0.0742	0.055	0.0507	0.0468	0.0461	0.0486	0.0456	0.0459	0.0556	0.0482	0.049	0.7115	N
IgM	B.CaseA_V1_V2_Tags	C	5	3	0.1456	0.0835	0.0538	0.0507	0.0471	0.0459	0.0474	0.0457	0.0459	0.0448	0.0438	0.0557	0.7099	N
IgM	JRFL gp140	D	8	2	0.1453	0.0767	0.0555	0.0481	0.0507	0.0452	0.0463	0.0435	0.0429	0.0396	0.0421	0.0436	0.6795	N
IgM	B.CaseA_V1_V2_Tags_N156QN160Q	A	6	1	0.1451	0.0736	0.0643	0.0485	0.0464	0.0463	0.0452	0.0553	0.0449	0.0446	0.0446	0.0458	0.7046	N
IgM	JRFL gp140	D	10	2	0.1447	0.0763	0.0558	0.0477	0.0465	0.0444	0.0465	0.044	0.0414	0.0427	0.0429	0.0463	0.6792	N
IgM	B.CaseA_V1_V2_Tags_N156QN160Q	A	8	0	0.1443	0.0777	0.0544	0.0474	0.0443	0.0436	0.0446	0.0454	0.0445	0.0447	0.0457	0.0453	0.6819	N
IgM	B.CaseA_V1_V2_Tags_N156QN160Q	D	4	0	0.1439	0.0839	0.0602	0.052	0.05	0.0489	0.0461	0.0456	0.0443	0.0455	0.0449	0.0508	0.7161	N
IgG	B.CaseA_V1_V2_Tags	D	7	2	0.1438	0.0753	0.0549	0.0467	0.044	0.045	0.0451	0.0432	0.0432	0.0427	0.0485	0.0421	0.6745	N
IgM	B.CaseA_V1_V2_Tags	D	9	5	0.1435	0.0753	0.053	0.0451	0.0425	0.0418	0.0419	0.0436	0.0416	0.041	0.041	0.0412	0.6515	N
IgM	B.CaseA_V1_V2_Tags_N156QN160Q	A	3	3	0.1433	0.074	0.0677	0.0497	0.0475	0.0479	0.0464	0.0465	0.0459	0.052	0.0467	0.0454	0.713	N
IgG	Biotinylated 4E10 (streptavidin tethered)	A	8	4	0.1428	0.1012	0.0685	0.0546	0.0501	0.0535	0.0658	0.0547	0.0553	0.0575	0.0471	0.0425	0.7936	N
IgM	sp62	A	10	3	0.1423	0.0696	0.0512	0.048	0.0464	0.0441	0.0454	0.0435	0.0438	0.0434	0.0436	0.0442	0.6655	N
IgM	B.CaseA_V1_V2_Tags_N156QN160Q	C	3	3	0.1421	0.0878	0.0607	0.0594	0.0498	0.051	0.048	0.0493	0.0468	0.0444	0.0421	0.0433	0.7247	N
IgM	B.CaseA_V1_V2_Tags	D	7	4	0.142	0.0747	0.052	0.0443	0.0414	0.0416	0.0438	0.0442	0.0437	0.0443	0.0422	0.0435	0.6577	N
IgM	sp62	D	6	5	0.1415	0.0745	0.0516	0.0464	0.044	0.0431	0.0431	0.0426	0.0416	0.0423	0.0433	0.0433	0.6573	N
IgG	Biotinylated 4E10 (streptavidin tethered)	B	1	3	0.1412	0.0833	0.0794	0.0527	0.0486	0.0456	0.0444	0.045	0.0433	0.0429	0.0423	0.0452	0.7139	N
IgM	sp400	A	6	5	0.1408	0.0727	0.0525	0.0453	0.0439	0.0436	0.044	0.0464	0.0444	0.0441	0.0439	0.0435	0.6651	N
IgG	B.CaseA_V1_V2_Tags_N156QN160Q	C	7	5	0.1407	0.085	0.0583	0.0485	0.0459	0.0487	0.0515	0.0442	0.0447	0.0489	0.0447	0.048	0.7091	N
IgM	B.CaseA_V1_V2_Tags_N156QN160Q	D	7	0	0.1401	0.0785	0.0611	0.0501	0.0488	0.0472	0.0472	0.0503	0.0456	0.0461	0.0458	0.0472	0.708	N
IgG	JRFL gp140	A	1	1	0.1398	0.0787	0.0647	0.0579	0.0451	0.0445	0.0443	0.0538	0.0456	0.0425	0.043	0.0427	0.7026	N
IgG	JRFL gp140	D	9	1	0.1395	0.0759	0.0585	0.0504	0.0469	0.0456	0.0498	0.0876	0.0514	0.1793	0.0436	0.0522	0.8807	N
IgM	sp400	B	4	0	0.1384	0.0483	0.0471	0.0456	0.0456	0.0472	0.0454	0.0458	0.0437	0.0436	0.0443	0.0444	0.6394	N
IgM	JRFL gp140	B	8	1	0.1384	0.0776	0.0564	0.0471	0.0452	0.044	0.0462	0.0422	0.0419	0.0415	0.0438	0.041	0.6653	N
IgM	JRFL gp140	A	4	1	0.1378	0.07	0.0462	0.0441	0.0428	0.0433	0.0439	0.0432	0.0434	0.0429	0.0426	0.0433	0.6435	N
IgM	sp62	B	7	2	0.1376	0.0681	0.0498	0.0465	0.0437	0.0436	0.0439	0.0435	0.0425	0.0431	0.043	0.0416	0.6469	N
IgM	B.CaseA_V1_V2_Tags	B	1	0	0.1376	0.067	0.055	0.0473	0.0463	0.0485	0.0451	0.0437	0.0435	0.044	0.0422	0.0434	0.6636	N
IgG	Biotinylated 4E10 (streptavidin tethered)	A	1	5	0.1375	0.08	0.0562	0.0468	0.0488	0.0669	0.0453	0.0434	0.0447	0.0424	0.0463	0.046	0.7043	N
IgM	sp62	C	1	1	0.1374	0.0669	0.0527	0.0477	0.0469	0.0468	0.0451	0.047	0.0477	0.0441	0.0436	0.0452	0.6711	N
IgG	JRFL gp140	D	4	0	0.137	0.0759	0.0578	0.0505	0.0462	0.0449	0.0445	0.0449	0.043	0.0437	0.0436	0.0437	0.6757	N
IgM	JRFL gp140	C	9	3	0.1366	0.0861	0.0581	0.048	0.0462	0.0432	0.0451	0.0463	0.0448	0.045	0.0449	0.0461	0.6904	N
IgM	B.CaseA_V1_V2_Tags	B	1	1	0.1361	0.0707	0.0548	0.0478	0.0448	0.0441	0.0435	0.0426	0.0425	0.045	0.0431	0.0442	0.6592	N
IgM	sp62	D	7	4	0.1357	0.0681	0.0507	0.0461	0.0518	0.0447	0.0439	0.0439	0.0443	0.044	0.0423	0.0433	0.6588	N
IgM	sp400	B	3	2	0.1352	0.0667	0.0491	0.0452	0.0442	0.0445	0.0431	0.044	0.0447	0.0444	0.0447	0.0456	0.6514	N
IgM	B.CaseA_V1_V2_Tags_N156QN160Q	C	6	3	0.1349	0.0757	0.0522	0.0461	0.0443	0.0469	0.0438	0.044	0.0626	0.0427	0.0413	0.0414	0.6759	N
IgM	sp62	B	8	4	0.1348	0.0711	0.0512	0.0455	0.0431	0.0434	0.0429	0.0441	0.0424	0.0419	0.0417	0.0409	0.643	N
IgM	JRFL gp140	D	7	2	0.1348	0.0807	0.0611	0.0496	0.0473	0.0486	0.0458	0.0427	0.043	0.0396	0.0405	0.0434	0.6771	N
IgM	B.CaseA_V1_V2_Tags_N156QN160Q	A	4	2	0.1348	0.0749	0.0525	0.047	0.046	0.0447	0.0433	0.042	0.0433	0.0427	0.0432	0.049	0.6634	N
IgM	sp400	B	3	3	0.1346	0.0688	0.0503	0.0602	0.0442	0.0448	0.0432	0.0432	0.0428	0.043	0.0471	0.0419	0.6641	N
IgM	B.CaseA_V1_V2_Tags_N156QN160Q	A	8	2	0.1343	0.0802	0.0539	0.0468	0.0423	0.0432	0.0417	0.0425	0.0452	0.0435	0.0452	0.0443	0.6631	N
IgM	JRFL gp140	A	10	2	0.1335	0.0718	0.0515	0.0463	0.0446	0.0449	0.0439	0.0445	0.0439	0.0444	0.0449	0.044	0.6582	N
IgG	sp62	D	5	3	0.1334	0.0678	0.0522	0.0462	0.0443	0.0446	0.0433	0.0443	0.0447	0.0423	0.0416	0.0423	0.647	N
IgM	JRFL gp140	B	9	2	0.133	0.0718	0.0521	0.0457	0.0451	0.0447	0.0451	0.0446	0.0477	0.0444	0.0442	0.0443	0.6627	N
IgM	JRFL gp140	B	1	1	0.1327	0.0729	0.0594	0.048	0.046	0.0454	0.0438	0.0448	0.0441	0.0465	0.0434	0.0438	0.6708	N
IgM	sp400	D	10	5	0.1326	0.0572	0.0487	0.0464	0.0447	0.0428	0.0501	0.0441	0.0422	0.0417	0.0416	0.042	0.6341	N
IgM	B.CaseA_V1_V2_Tags_N156QN160Q	B	7	3	0.1324	0.0668	0.0508	0.0454	0.0444	0.0447	0.043	0.0428	0.0433	0.0427	0.0426	0.0424	0.6413	N
IgG	Biotinylated 4E10 (streptavidin tethered)	A	5	5	0.1323	0.0984	0.0595	0.05	0.0472	0.0713	0.0445	0.0434	0.0429	0.0508	0.0439	0.0476	0.7318	N
IgM	sp400	B	5	5	0.1323	0.0549	0.0467	0.0452	0.0435	0.0428	0.0423	0.0427	0.0431	0.0437	0.0421	0.0432	0.6225	N
IgG	Biotinylated 4E10 (streptavidin tethered)	B	2	3	0.1322	0.0779	0.0593	0.0504	0.0459	0.0438	0.0437	0.0433	0.0427	0.0425	0.0419	0.0436	0.6672	N
IgM	sp400	B	5	4	0.1322	0.0656	0.0495	0.0456	0.0442	0.0452	0.0434	0.043	0.0427	0.0427	0.043	0.0438	0.6409	N
IgM	JRFL gp140	C	4	2	0.1321	0.0696	0.0524	0.0453	0.0451	0.0441	0.056	0.0454	0.0432	0.0433	0.0437	0.0445	0.6647	N
IgM	sp62	B	7	3	0.1316	0.0577	0.0494	0.0436	0.0427	0.0428	0.0423	0.0436	0.0427	0.0426	0.0423	0.0424	0.6237	N
IgG	JRFL gp140	C	9	1	0.1312	0.0802	0.0662	0.0593	0.0528	0.0505	0.0486	0.0474	0.0468	0.0492	0.051	0.0591	0.7423	N
IgG	B.CaseA_V1_V2_Tags_N156QN160Q	A	7	4	0.1311	0.0828	0.0622	0.0636	0.0498	0.0536	0.0463	0.0492	0.0457	0.0985	0.046	0.0464	0.7752	N
IgG	Biotinylated 4E10 (streptavidin tethered)	B	3	3	0.1306	0.0864	0.0602	0.0495	0.0455	0.0438	0.0434	0.0438	0.0433	0.0429	0.0427	0.0431	0.6752	N
IgM	Biotinylated 4E10 (streptavidin tethered)	B	4	1	0.1304	0.0558	0.0478	0.0471	0.0448	0.0472	0.0442	0.0443	0.0443	0.0444	0.0453	0.045	0.6406	N
IgM	sp62	B	4	3	0.1298	0.0607	0.0469	0.043	0.0434	0.0431	0.0429	0.0433	0.043	0.0422	0.0436	0.0422	0.6241	N
IgG	sp400	C	10	2	0.1296	0.0603	0.0496	0.0455	0.0455	0.0478	0.0442	0.0459	0.056	0.045	0.0475	0.0457	0.6626	N
IgM	B.CaseA_V1_V2_Tags_N156QN160Q	B	10	3	0.1295	0.0738	0.0511	0.0447	0.0433	0.0428	0.0419	0.0415	0.0418	0.0425	0.0422	0.042	0.6371	N
IgG	sp400	D	6	1	0.1291	0.0765	0.0553	0.0496	0.0467	0.0466	0.045	0.0449	0.0455	0.0439	0.0446	0.0441	0.6718	N
IgM	B.CaseA_V1_V2_Tags	C	2	2	0.129	0.0663	0.051	0.0459	0.0437	0.0435	0.0945	0.0437	0.0438	0.043	0.043	0.0404	0.6878	N
IgM	B.CaseA_V1_V2_Tags	A	10	3	0.1289	0.0696	0.0549	0.0475	0.0456	0.0445	0.0441	0.047	0.044	0.0427	0.0433	0.0435	0.6556	N
IgM	sp400	B	4	3	0.1286	0.0513	0.0434	0.0429	0.0441	0.0449	0.0428	0.0433	0.0429	0.0427	0.0419	0.042	0.6108	N
IgM	sp62	A	3	3	0.1286	0.0788	0.0559	0.0556	0.0557	0.0478	0.0463	0.0458	0.0451	0.0445	0.046	0.0526	0.7027	N
IgM	B.CaseA_V1_V2_Tags	C	2	3	0.1284	0.0788	0.0554	0.0498	0.0473	0.0456	0.046	0.0451	0.0452	0.0466	0.0476	0.0466	0.6824	N
IgM	B.CaseA_V1_V2_Tags_N156QN160Q	C	8	2	0.1275	0.0715	0.0552	0.0491	0.0467	0.0457	0.0458	0.0462	0.0449	0.0447	0.0446	0.0446	0.6665	N
IgM	B.CaseA_V1_V2_Tags	A	8	0	0.1272	0.069	0.0528	0.0488	0.0453	0.0492	0.0473	0.0446	0.0499	0.0466	0.0437	0.0456	0.67	N
IgG	JRFL gp140	B	4	1	0.1271	0.0556	0.0501	0.0452	0.0425	0.0434	0.0423	0.0422	0.0424	0.0435	0.0421	0.0429	0.6193	N
IgG	sp62	C	10	4	0.127	0.0757	0.0584	0.0528	0.0471	0.0477	0.0454	0.0463	0.047	0.0476	0.0462	0.0458	0.687	N
IgM	sp62	A	3	2	0.1267	0.0678	0.0499	0.0441	0.0425	0.0418	0.0429	0.0428	0.0424	0.0416	0.0422	0.0423	0.627	N
IgM	B.CaseA_V1_V2_Tags	A	3	3	0.126	0.0689	0.0521	0.0479	0.0457	0.0457	0.0457	0.0449	0.0448	0.0443	0.0441	0.0442	0.6543	N
IgM	B.CaseA_V1_V2_Tags_N156QN160Q	A	7	2	0.126	0.0675	0.0532	0.0479	0.0432	0.0425	0.0425	0.0439	0.0462	0.0462	0.0445	0.0453	0.6489	N
IgM	sp62	B	6	3	0.1259	0.0598	0.0481	0.0432	0.0454	0.0437	0.0444	0.0424	0.0417	0.0421	0.0415	0.0413	0.6195	N
IgG	B.CaseA_V1_V2_Tags_N156QN160Q	B	2	3	0.1258	0.0711	0.0503	0.056	0.0447	0.0436	0.0428	0.0449	0.0426	0.0433	0.0414	0.0419	0.6484	N
IgM	B.CaseA_V1_V2_Tags	C	6	5	0.1257	0.0786	0.0589	0.0471	0.0461	0.0472	0.0477	0.0454	0.0479	0.0514	0.0474	0.0474	0.6908	N
IgG	Biotinylated 4E10 (streptavidin tethered)	D	10	3	0.1255	0.0726	0.0553	0.0495	0.0464	0.0434	0.0423	0.0433	0.0433	0.042	0.0425	0.0502	0.6563	N
IgM	B.CaseA_V1_V2_Tags	A	9	4	0.1254	0.0722	0.052	0.0476	0.0454	0.0447	0.0452	0.0447	0.0443	0.0473	0.0498	0.0445	0.6631	N
IgG	B.CaseA_V1_V2_Tags	C	5	2	0.1253	0.0722	0.056	0.0477	0.0474	0.0505	0.0448	0.0481	0.051	0.0445	0.0443	0.0437	0.6755	N
IgM	sp62	A	1	4	0.1246	0.0686	0.0522	0.0466	0.0539	0.0479	0.053	0.044	0.0439	0.0442	0.0444	0.0447	0.668	N
IgM	sp62	B	1	4	0.1246	0.0573	0.0467	0.0441	0.0437	0.0438	0.0423	0.0426	0.0432	0.043	0.0428	0.0428	0.6169	N
IgG	B.CaseA_V1_V2_Tags	A	9	2	0.1245	0.0782	0.0517	0.0459	0.0608	0.0443	0.0445	0.0531	0.0436	0.0427	0.0451	0.0435	0.6779	N
IgM	sp62	B	10	5	0.124	0.0614	0.0489	0.0444	0.0435	0.0435	0.0434	0.0429	0.0421	0.0424	0.0421	0.0425	0.6211	N
IgM	sp400	C	4	4	0.1239	0.092	0.0546	0.0479	0.0453	0.0465	0.046	0.0442	0.0442	0.044	0.0437	0.044	0.6763	N
IgM	B.CaseA_V1_V2_Tags	A	3	5	0.1239	0.0677	0.0524	0.0472	0.0475	0.0446	0.0463	0.0441	0.0445	0.045	0.0454	0.0452	0.6538	N
IgG	sp400	D	10	2	0.1237	0.117	0.0595	0.0467	0.1287	0.0513	0.0449	0.0441	0.0526	0.0423	0.0427	0.044	0.7975	N
IgM	B.CaseA_V1_V2_Tags	B	2	2	0.123	0.0702	0.051	0.0446	0.0433	0.0429	0.0431	0.0438	0.0432	0.0424	0.0419	0.0441	0.6335	N
IgG	Biotinylated 4E10 (streptavidin tethered)	D	7	5	0.1228	0.0694	0.0669	0.0487	0.0447	0.0524	0.0602	0.0446	0.0446	0.0441	0.0448	0.046	0.6892	N
IgM	B.CaseA_V1_V2_Tags_N156QN160Q	C	5	5	0.1226	0.0674	0.0496	0.0465	0.0457	0.0445	0.0436	0.0426	0.0418	0.0412	0.0408	0.0437	0.63	N
IgM	sp400	C	6	4	0.1224	0.0527	0.049	0.0469	0.0458	0.0488	0.0451	0.0451	0.0439	0.0441	0.044	0.0448	0.6326	N
IgM	Biotinylated 4E10 (streptavidin tethered)	D	3	3	0.1223	0.0662	0.0543	0.0531	0.0483	0.047	0.0469	0.0483	0.0456	0.0452	0.0457	0.0598	0.6827	N
IgM	sp400	D	6	4	0.1221	0.0765	0.0542	0.0463	0.0446	0.0436	0.0434	0.0434	0.0443	0.0421	0.0449	0.0449	0.6503	N
IgG	JRFL gp140	A	6	1	0.122	0.0572	0.0591	0.048	0.0457	0.0449	0.0443	0.0455	0.0554	0.0439	0.0442	0.0449	0.6551	N
IgM	sp62	B	1	1	0.121	0.0633	0.0492	0.0436	0.0426	0.0391	0.0422	0.0427	0.0439	0.0427	0.0414	0.0422	0.6139	N
IgM	B.CaseA_V1_V2_Tags_N156QN160Q	A	4	4	0.121	0.0681	0.0522	0.0542	0.0493	0.0485	0.0517	0.0463	0.0456	0.0457	0.0474	0.0534	0.6834	N
IgM	JRFL gp140	C	8	1	0.1209	0.0675	0.0485	0.0453	0.0446	0.0442	0.0442	0.0435	0.0427	0.0435	0.0447	0.0447	0.6343	N
IgM	sp62	D	4	3	0.1208	0.0555	0.0598	0.0452	0.0437	0.0431	0.0424	0.0418	0.0413	0.0418	0.0412	0.0418	0.6184	N
IgM	sp62	A	7	5	0.1204	0.0605	0.0497	0.0482	0.0447	0.0443	0.0447	0.045	0.0449	0.0546	0.045	0.0447	0.6467	N
IgG	B.CaseA_V1_V2_Tags_N156QN160Q	D	10	3	0.1203	0.0585	0.0509	0.0453	0.0438	0.0447	0.0454	0.0443	0.0433	0.0434	0.0434	0.0445	0.6278	N
IgG	B.CaseA_V1_V2_Tags	B	7	2	0.1199	0.0715	0.0519	0.0458	0.0437	0.043	0.0444	0.0427	0.0426	0.0428	0.0423	0.046	0.6366	N
IgM	B.CaseA_V1_V2_Tags	A	4	2	0.1198	0.0706	0.0536	0.0474	0.0439	0.0456	0.0467	0.0471	0.0457	0.0455	0.0457	0.0556	0.6672	N
IgG	Biotinylated 4E10 (streptavidin tethered)	A	1	3	0.1196	0.0735	0.056	0.0489	0.0479	0.0476	0.0465	0.0491	0.0475	0.0484	0.046	0.0457	0.6767	N
IgM	sp400	B	8	3	0.1196	0.0596	0.0466	0.0442	0.0431	0.0436	0.0433	0.0433	0.0448	0.0427	0.0423	0.0464	0.6195	N
IgG	sp62	C	1	5	0.1192	0.0603	0.0523	0.0503	0.0477	0.0463	0.0466	0.0552	0.0481	0.0467	0.0491	0.0452	0.667	N
IgM	Biotinylated 4E10 (streptavidin tethered)	A	7	0	0.1185	0.0521	0.0449	0.0448	0.0473	0.0426	0.0494	0.0427	0.0423	0.0408	0.0396	0.0422	0.6072	N
IgM	B.CaseA_V1_V2_Tags_N156QN160Q	B	4	2	0.1185	0.0693	0.0507	0.0453	0.0433	0.0428	0.0426	0.0464	0.0427	0.043	0.0435	0.0454	0.6335	N
IgG	Biotinylated 4E10 (streptavidin tethered)	D	7	3	0.1184	0.0643	0.0561	0.045	0.046	0.043	0.0594	0.0433	0.0422	0.0434	0.0442	0.0441	0.6494	N
IgG	B.CaseA_V1_V2_Tags_N156QN160Q	D	5	2	0.1184	0.069	0.058	0.0473	0.0455	0.0479	0.0425	0.0433	0.0474	0.0441	0.0442	0.0434	0.651	N
IgM	sp62	B	3	1	0.1178	0.0611	0.0667	0.0427	0.0433	0.0424	0.0417	0.0431	0.0421	0.0407	0.0427	0.043	0.6273	N
IgG	sp400	B	10	2	0.1177	0.0703	0.0537	0.0455	0.0438	0.0437	0.0627	0.0439	0.0422	0.0422	0.0423	0.0429	0.6509	N
IgG	sp400	D	7	2	0.1177	0.0649	0.0496	0.0436	0.044	0.0415	0.0414	0.0419	0.0409	0.039	0.0402	0.0394	0.6041	N
IgM	JRFL gp140	D	3	3	0.1174	0.0617	0.0525	0.0469	0.0432	0.0433	0.0495	0.0435	0.0431	0.0427	0.0428	0.0426	0.6292	N
IgM	B.CaseA_V1_V2_Tags	B	1	2	0.1174	0.0643	0.0523	0.0456	0.0436	0.0481	0.0442	0.0438	0.0434	0.0431	0.0424	0.0425	0.6307	N
IgM	B.CaseA_V1_V2_Tags_N156QN160Q	C	1	5	0.1174	0.0669	0.0498	0.0455	0.0447	0.044	0.0467	0.0421	0.0459	0.0408	0.0421	0.043	0.6289	N
IgM	sp62	C	1	0	0.1173	0.0595	0.0505	0.0479	0.0525	0.046	0.0455	0.045	0.0458	0.0494	0.0441	0.0452	0.6487	N
IgM	JRFL gp140	C	2	1	0.117	0.0699	0.0535	0.0488	0.0567	0.0445	0.0461	0.0436	0.044	0.0441	0.0446	0.0473	0.6601	N
IgM	sp62	D	9	5	0.1167	0.0697	0.0495	0.0448	0.0438	0.0437	0.0442	0.0429	0.0427	0.0429	0.0424	0.0421	0.6254	N
IgG	sp400	B	1	2	0.1164	0.0595	0.0478	0.0443	0.043	0.0443	0.0577	0.0433	0.0435	0.0423	0.0432	0.0454	0.6307	N
IgG	sp62	A	9	3	0.1163	0.0806	0.0553	0.0507	0.052	0.044	0.0431	0.0433	0.0457	0.044	0.0466	0.0449	0.6665	N
IgM	B.CaseA_V1_V2_Tags	C	9	5	0.1161	0.0711	0.0711	0.0493	0.0472	0.046	0.0487	0.0448	0.0459	0.0461	0.0529	0.047	0.6862	N
IgG	sp62	D	6	4	0.116	0.1039	0.0627	0.0564	0.0488	0.0467	0.0441	0.0445	0.0439	0.0446	0.0459	0.0443	0.7018	N
IgG	JRFL gp140	A	5	1	0.1156	0.0659	0.0515	0.0468	0.0513	0.0456	0.0435	0.062	0.0436	0.0527	0.0435	0.0494	0.6714	N
IgG	sp62	D	2	4	0.1149	0.0802	0.052	0.0477	0.0475	0.0436	0.0436	0.0439	0.0435	0.0435	0.0439	0.0434	0.6477	N
IgG	sp62	C	2	4	0.1142	0.0738	0.0528	0.0524	0.0489	0.049	0.0453	0.0463	0.0466	0.0485	0.0457	0.0457	0.6692	N
IgG	JRFL gp140	B	5	1	0.1142	0.0674	0.0543	0.0451	0.0514	0.0446	0.0435	0.0429	0.0397	0.051	0.0431	0.0425	0.6397	N
IgM	sp62	C	9	4	0.1142	0.0665	0.0523	0.0463	0.0449	0.0444	0.0441	0.0461	0.0431	0.0422	0.0435	0.0425	0.6301	N
IgM	B.CaseA_V1_V2_Tags_N156QN160Q	D	10	0	0.1142	0.0727	0.0584	0.0502	0.0473	0.0668	0.0489	0.0465	0.0571	0.0442	0.0532	0.0633	0.7228	N
IgM	B.CaseA_V1_V2_Tags	C	6	4	0.1141	0.0704	0.06	0.0523	0.0456	0.0434	0.0449	0.041	0.0492	0.0474	0.0477	0.0495	0.6655	N
IgM	sp62	D	2	2	0.1135	0.0599	0.0481	0.0429	0.0409	0.0403	0.0427	0.0427	0.0434	0.0427	0.0405	0.0383	0.5959	N
IgM	B.CaseA_V1_V2_Tags	C	3	3	0.1134	0.0669	0.053	0.0529	0.0445	0.0468	0.0459	0.0488	0.0442	0.0455	0.0525	0.0465	0.6609	N
IgM	B.CaseA_V1_V2_Tags	C	5	4	0.1133	0.067	0.0558	0.0513	0.0475	0.0504	0.0434	0.0494	0.0482	0.0463	0.0472	0.0474	0.6672	N
IgM	B.CaseA_V1_V2_Tags	C	10	4	0.1133	0.0682	0.0621	0.0473	0.0528	0.0853	0.0442	0.0525	0.0439	0.0446	0.0459	0.0507	0.7108	N
IgM	sp62	C	10	2	0.1132	0.056	0.0513	0.0464	0.0465	0.0458	0.0474	0.0455	0.045	0.0457	0.045	0.0463	0.6341	N
IgG	Biotinylated 4E10 (streptavidin tethered)	A	10	4	0.1129	0.084	0.0596	0.0569	0.0485	0.0456	0.0486	0.0431	0.0458	0.0435	0.0581	0.044	0.6906	N
IgM	sp400	C	6	5	0.1127	0.0512	0.0454	0.0471	0.0443	0.0444	0.0432	0.0433	0.0441	0.049	0.0432	0.0449	0.6128	N
IgM	B.CaseA_V1_V2_Tags	D	8	3	0.1127	0.0592	0.052	0.0455	0.0404	0.0426	0.0435	0.0443	0.0421	0.0487	0.0434	0.043	0.6174	N
IgM	B.CaseA_V1_V2_Tags	C	6	3	0.1126	0.0647	0.0524	0.0469	0.0526	0.0447	0.0449	0.0445	0.0439	0.045	0.0439	0.0456	0.6417	N
IgM	B.CaseA_V1_V2_Tags_N156QN160Q	C	1	2	0.1124	0.0586	0.0496	0.0472	0.051	0.0552	0.0454	0.0471	0.0452	0.0509	0.0509	0.0432	0.6567	N
IgM	sp62	D	7	1	0.1117	0.0653	0.0521	0.0486	0.0456	0.044	0.0442	0.046	0.0413	0.0446	0.0429	0.0486	0.6349	N
IgG	JRFL gp140	A	2	1	0.1116	0.0624	0.0498	0.0465	0.0473	0.0438	0.0433	0.0433	0.0428	0.0423	0.0418	0.0812	0.6561	N
IgM	sp62	B	2	0	0.1115	0.0593	0.0467	0.0406	0.0415	0.0429	0.0405	0.0432	0.0404	0.0433	0.0426	0.0419	0.5944	N
IgG	Biotinylated 4E10 (streptavidin tethered)	A	3	5	0.1113	0.0667	0.0512	0.0456	0.0622	0.0598	0.0438	0.0441	0.0439	0.043	0.0431	0.0444	0.6591	N
IgM	B.CaseA_V1_V2_Tags	B	10	1	0.1113	0.0676	0.0512	0.0461	0.0443	0.0434	0.0455	0.0431	0.0432	0.0479	0.0442	0.0434	0.6312	N
IgG	sp400	B	2	2	0.1112	0.0616	0.0483	0.0449	0.0442	0.0452	0.0431	0.0437	0.0451	0.0532	0.043	0.0477	0.6312	N
IgG	sp62	D	1	4	0.1112	0.0682	0.0509	0.0459	0.0427	0.0453	0.0425	0.0435	0.0432	0.0452	0.0439	0.0448	0.6273	N
IgM	B.CaseA_V1_V2_Tags	A	4	5	0.1112	0.0623	0.049	0.0458	0.045	0.0449	0.0445	0.0462	0.046	0.0447	0.0447	0.0492	0.6335	N
IgG	sp62	D	2	3	0.1111	0.0767	0.0513	0.0474	0.0449	0.0459	0.0433	0.0465	0.0434	0.0429	0.0425	0.043	0.6389	N
IgG	sp62	C	5	5	0.1109	0.0601	0.0485	0.0459	0.0463	0.0502	0.0463	0.0473	0.0456	0.0464	0.0549	0.0461	0.6485	N
IgM	B.CaseA_V1_V2_Tags	B	4	0	0.1109	0.0607	0.0507	0.0461	0.044	0.0444	0.0442	0.0434	0.043	0.0415	0.0417	0.0524	0.623	N
IgG	sp62	D	1	3	0.1104	0.065	0.0536	0.049	0.0461	0.0465	0.0446	0.0458	0.044	0.0444	0.0437	0.0444	0.6375	N
IgG	sp62	C	5	4	0.11	0.0819	0.0621	0.049	0.0477	0.0539	0.048	0.0478	0.0471	0.0484	0.0458	0.0474	0.6891	N
IgM	sp62	D	5	1	0.11	0.0553	0.0551	0.0424	0.0436	0.0441	0.0432	0.0449	0.0433	0.0427	0.0431	0.0429	0.6106	N
IgG	sp62	A	6	5	0.1099	0.07	0.0549	0.0532	0.0487	0.0605	0.0443	0.0733	0.0443	0.044	0.0431	0.0453	0.6915	N
IgM	B.CaseA_V1_V2_Tags_N156QN160Q	C	1	4	0.1098	0.0668	0.05	0.0468	0.0456	0.0449	0.0444	0.0448	0.0445	0.0433	0.0443	0.0443	0.6295	N
IgM	sp62	A	1	3	0.1095	0.0697	0.0547	0.0489	0.0549	0.0468	0.0458	0.0461	0.0457	0.0443	0.0439	0.0476	0.6579	N
IgM	sp62	B	9	3	0.1095	0.0589	0.0474	0.0458	0.0425	0.0432	0.0422	0.043	0.0437	0.0427	0.0424	0.0429	0.6042	N
IgM	B.CaseA_V1_V2_Tags_N156QN160Q	B	6	1	0.1094	0.0651	0.0541	0.0471	0.0468	0.0507	0.0456	0.045	0.045	0.0449	0.0412	0.0454	0.6403	N
IgM	B.CaseA_V1_V2_Tags_N156QN160Q	B	2	1	0.1093	0.0712	0.0542	0.0484	0.048	0.0456	0.0455	0.0447	0.0439	0.0437	0.044	0.0451	0.6436	N
IgM	B.CaseA_V1_V2_Tags	B	7	4	0.1092	0.0644	0.0486	0.0461	0.045	0.0439	0.0433	0.0435	0.0436	0.043	0.0429	0.0439	0.6174	N
IgM	sp400	C	4	3	0.109	0.0625	0.0513	0.0461	0.0449	0.0447	0.044	0.0442	0.0432	0.0419	0.042	0.0505	0.6243	N
IgM	B.CaseA_V1_V2_Tags_N156QN160Q	D	6	0	0.109	0.0635	0.0523	0.0484	0.048	0.0516	0.0605	0.0444	0.0438	0.0452	0.0556	0.0465	0.6688	N
IgM	sp62	B	1	3	0.1087	0.0643	0.0526	0.045	0.0455	0.0451	0.05	0.0438	0.0435	0.0435	0.0427	0.044	0.6287	N
IgG	B.CaseA_V1_V2_Tags_N156QN160Q	A	4	2	0.1084	0.0724	0.0527	0.0493	0.0445	0.0446	0.0434	0.0428	0.0425	0.0426	0.043	0.0445	0.6307	N
IgM	sp62	B	7	1	0.1084	0.0608	0.0452	0.0438	0.0419	0.0452	0.0536	0.0452	0.0452	0.045	0.0435	0.0472	0.625	N
IgM	sp62	B	7	5	0.1084	0.0602	0.0479	0.045	0.0472	0.0434	0.0433	0.0446	0.0426	0.0426	0.0416	0.0418	0.6086	N
IgG	Biotinylated 4E10 (streptavidin tethered)	B	6	4	0.1081	0.068	0.0458	0.0447	0.0433	0.0442	0.0428	0.0426	0.0427	0.0422	0.0418	0.0442	0.6104	N
IgG	sp400	C	2	2	0.108	0.0678	0.0528	0.0459	0.0433	0.0488	0.0433	0.0443	0.0421	0.0414	0.0406	0.0402	0.6185	N
IgG	sp62	A	6	3	0.1077	0.0673	0.0517	0.0475	0.0465	0.0452	0.0451	0.0445	0.0435	0.0462	0.0452	0.0539	0.6443	N
IgM	sp62	A	8	4	0.1076	0.0595	0.0489	0.0474	0.045	0.0458	0.0546	0.0465	0.046	0.0449	0.0446	0.0443	0.6351	N
IgM	sp62	B	2	3	0.1076	0.0548	0.0496	0.045	0.0438	0.043	0.0449	0.044	0.0439	0.0434	0.0436	0.0458	0.6094	N
IgM	B.CaseA_V1_V2_Tags_N156QN160Q	C	7	4	0.1075	0.065	0.0503	0.0517	0.0455	0.0448	0.0454	0.0458	0.0489	0.0489	0.0638	0.0451	0.6627	N
IgM	sp62	D	9	3	0.1074	0.0557	0.0486	0.0437	0.0431	0.0455	0.0436	0.0432	0.0436	0.0448	0.0469	0.0511	0.6172	N
IgM	B.CaseA_V1_V2_Tags	B	4	2	0.1074	0.0643	0.0543	0.0459	0.0443	0.044	0.0432	0.0432	0.0431	0.0454	0.0524	0.0544	0.6419	N
IgG	JRFL gp140	C	4	1	0.1073	0.0733	0.0626	0.0586	0.0561	0.0473	0.0524	0.052	0.0518	0.0488	0.0502	0.0524	0.7128	N
IgM	sp400	B	1	4	0.1073	0.0528	0.0464	0.0444	0.0434	0.043	0.0426	0.0426	0.0421	0.0424	0.0422	0.0434	0.5926	N
IgM	B.CaseA_V1_V2_Tags_N156QN160Q	B	3	2	0.1072	0.064	0.0505	0.0547	0.0437	0.0438	0.0431	0.0426	0.0468	0.0426	0.0428	0.0459	0.6277	N
IgG	JRFL gp140	A	10	1	0.1069	0.0638	0.0517	0.0429	0.0459	0.0448	0.0438	0.0521	0.044	0.0445	0.0439	0.0429	0.6272	N
IgM	B.CaseA_V1_V2_Tags_N156QN160Q	C	9	4	0.1069	0.0661	0.0505	0.0471	0.0447	0.0446	0.0429	0.0465	0.0461	0.0432	0.0424	0.0508	0.6318	N
IgM	sp62	D	4	5	0.1067	0.0562	0.0459	0.0445	0.0432	0.0428	0.0428	0.0427	0.0427	0.0423	0.0426	0.0432	0.5956	N
IgM	sp62	D	6	3	0.1064	0.0603	0.0492	0.0477	0.0446	0.0431	0.0426	0.0423	0.042	0.0497	0.0419	0.0416	0.6114	N
IgM	B.CaseA_V1_V2_Tags_N156QN160Q	B	1	1	0.1064	0.0611	0.0515	0.0508	0.0478	0.0461	0.0452	0.0473	0.0451	0.0451	0.0443	0.0439	0.6346	N
IgM	B.CaseA_V1_V2_Tags_N156QN160Q	D	3	0	0.1064	0.0659	0.0603	0.0518	0.0505	0.0474	0.0464	0.0463	0.0459	0.047	0.0463	0.0455	0.6597	N
IgG	sp62	A	2	2	0.1063	0.0604	0.0467	0.042	0.0481	0.041	0.0467	0.0429	0.0408	0.0447	0.0405	0.0478	0.6079	N
IgM	sp62	B	5	2	0.1063	0.0568	0.0463	0.0441	0.0432	0.0435	0.0422	0.0432	0.0437	0.0429	0.0426	0.0442	0.599	N
IgG	B.CaseA_V1_V2_Tags	A	3	2	0.1062	0.0662	0.0502	0.0454	0.0468	0.0439	0.0442	0.0563	0.0457	0.0452	0.0431	0.069	0.6622	N
IgG	sp400	A	5	2	0.106	0.0643	0.049	0.0446	0.0433	0.0556	0.0454	0.0436	0.0435	0.043	0.0433	0.0487	0.6303	N
IgM	sp62	B	7	4	0.1056	0.0584	0.0481	0.0448	0.0495	0.0457	0.0429	0.044	0.0427	0.0442	0.0432	0.0431	0.6122	N
IgG	sp62	B	1	2	0.1055	0.0606	0.0497	0.0427	0.0414	0.0417	0.0414	0.0429	0.0408	0.0406	0.042	0.0424	0.5917	N
IgM	sp62	D	7	3	0.1051	0.0556	0.0488	0.0456	0.0439	0.0429	0.0424	0.0433	0.0438	0.0438	0.0425	0.0426	0.6003	N
IgG	JRFL gp140	D	7	1	0.105	0.0666	0.0552	0.0488	0.0485	0.0468	0.0551	0.1378	0.094	0.1555	0.045	0.0596	0.9179	N
IgG	Biotinylated 4E10 (streptavidin tethered)	B	9	3	0.1049	0.0687	0.0528	0.0475	0.0449	0.043	0.1001	0.0433	0.0431	0.0432	0.0424	0.0453	0.6792	N
IgG	JRFL gp140	B	9	1	0.1046	0.0625	0.0511	0.0458	0.0449	0.0432	0.0432	0.0437	0.0438	0.0443	0.0594	0.0445	0.631	N
IgM	JRFL gp140	B	3	1	0.1046	0.0668	0.0515	0.0459	0.0462	0.0442	0.0434	0.0442	0.0437	0.0448	0.0435	0.0439	0.6227	N
IgG	sp62	D	5	5	0.1044	0.0651	0.0532	0.0463	0.0446	0.0452	0.0441	0.0497	0.0431	0.043	0.0482	0.0439	0.6308	N
IgG	Biotinylated 4E10 (streptavidin tethered)	D	10	4	0.1043	0.0655	0.052	0.0473	0.0449	0.0441	0.0457	0.0449	0.0453	0.0439	0.0435	0.0451	0.6265	N
IgM	B.CaseA_V1_V2_Tags	B	4	1	0.1042	0.0558	0.0476	0.0443	0.0431	0.0428	0.0428	0.0441	0.0425	0.0426	0.0428	0.0439	0.5965	N
IgM	sp62	C	6	4	0.1039	0.0671	0.0515	0.0502	0.0482	0.0456	0.0494	0.045	0.0424	0.0459	0.0444	0.0451	0.6387	N
IgM	B.CaseA_V1_V2_Tags_N156QN160Q	A	3	2	0.1039	0.0587	0.0485	0.0449	0.044	0.0463	0.0435	0.0458	0.0433	0.0442	0.0446	0.0457	0.6134	N
IgG	Biotinylated 4E10 (streptavidin tethered)	C	1	3	0.1038	0.0611	0.0556	0.0497	0.0475	0.0474	0.0502	0.0581	0.0461	0.0454	0.045	0.0453	0.6552	N
IgG	Biotinylated 4E10 (streptavidin tethered)	D	10	5	0.1038	0.0581	0.1155	0.0681	0.066	0.0456	0.0478	0.0454	0.0461	0.0447	0.045	0.0715	0.7576	N
IgM	sp62	A	6	1	0.1036	0.0605	0.0494	0.0463	0.0454	0.0456	0.0434	0.0435	0.0437	0.0431	0.0433	0.0437	0.6115	N
IgM	B.CaseA_V1_V2_Tags	B	6	4	0.1036	0.0675	0.0493	0.046	0.0444	0.0453	0.0448	0.0444	0.0461	0.0439	0.0431	0.0436	0.622	N
IgM	Biotinylated 4E10 (streptavidin tethered)	C	4	3	0.1034	0.0607	0.049	0.0461	0.0465	0.0671	0.0486	0.0452	0.0521	0.0441	0.0435	0.0558	0.6621	N
IgM	sp400	B	4	1	0.1034	0.0573	0.0489	0.05	0.0454	0.046	0.0454	0.044	0.0439	0.0436	0.0404	0.0432	0.6115	N
IgM	JRFL gp140	B	5	2	0.1034	0.0643	0.0513	0.0463	0.044	0.0438	0.0483	0.0443	0.045	0.0452	0.0444	0.044	0.6243	N
IgG	sp62	C	6	3	0.1029	0.0807	0.0565	0.0489	0.0471	0.0485	0.0464	0.045	0.0445	0.0455	0.045	0.046	0.657	N
IgM	B.CaseA_V1_V2_Tags	B	7	3	0.1028	0.0645	0.0493	0.0448	0.0434	0.0429	0.0431	0.0428	0.0432	0.0431	0.0491	0.0426	0.6116	N
IgG	sp62	A	8	5	0.1025	0.0653	0.0522	0.0467	0.045	0.1015	0.0456	0.0464	0.0451	0.046	0.0444	0.0462	0.6869	N
IgM	JRFL gp140	B	4	1	0.1023	0.0577	0.0491	0.0454	0.0468	0.0441	0.045	0.0457	0.0445	0.0442	0.044	0.0433	0.6121	N
IgM	sp62	A	8	5	0.1022	0.073	0.0495	0.0464	0.0524	0.0449	0.0456	0.0451	0.0448	0.0445	0.0556	0.0438	0.6478	N
IgG	sp400	D	5	1	0.1021	0.0647	0.0503	0.0472	0.045	0.0457	0.0737	0.0442	0.0469	0.0435	0.0443	0.045	0.6526	N
IgG	sp62	D	8	4	0.102	0.0804	0.0617	0.048	0.0469	0.0447	0.0432	0.0432	0.0432	0.0435	0.0429	0.0458	0.6455	N
IgG	B.CaseA_V1_V2_Tags	C	7	3	0.1018	0.0731	0.0533	0.0467	0.0483	0.0462	0.0455	0.0443	0.0439	0.0444	0.0448	0.0458	0.6381	N
IgG	B.CaseA_V1_V2_Tags	B	5	2	0.1013	0.0688	0.0532	0.0482	0.044	0.0437	0.0454	0.0428	0.0428	0.0427	0.0431	0.0425	0.6185	N
IgM	sp62	A	8	1	0.1011	0.0601	0.0481	0.0446	0.0426	0.0428	0.0458	0.0421	0.045	0.0415	0.0416	0.0424	0.5977	N
IgM	sp62	B	5	4	0.101	0.0583	0.049	0.0448	0.0432	0.0435	0.0439	0.043	0.0427	0.0426	0.0427	0.0432	0.5979	N
IgM	B.CaseA_V1_V2_Tags	B	3	2	0.1009	0.0615	0.0509	0.0457	0.0523	0.0442	0.0438	0.0506	0.0433	0.0431	0.0432	0.0438	0.6233	N
IgM	B.CaseA_V1_V2_Tags_N156QN160Q	A	2	1	0.1009	0.0625	0.0504	0.0469	0.0461	0.0452	0.0443	0.0442	0.0437	0.0617	0.043	0.0449	0.6338	N
IgM	sp62	B	4	1	0.1008	0.0568	0.0464	0.0471	0.0426	0.0423	0.0421	0.0426	0.0427	0.0413	0.0421	0.0435	0.5903	N
IgG	B.CaseA_V1_V2_Tags_N156QN160Q	D	3	3	0.1007	0.0578	0.0492	0.0457	0.0443	0.0439	0.0442	0.0447	0.0453	0.0428	0.043	0.0437	0.6053	N
IgM	B.CaseA_V1_V2_Tags_N156QN160Q	D	10	1	0.1006	0.0717	0.054	0.0488	0.047	0.0474	0.046	0.0494	0.0469	0.0462	0.0461	0.0553	0.6594	N
IgM	sp62	A	1	5	0.1005	0.0619	0.0478	0.0512	0.0471	0.0452	0.0456	0.0457	0.0484	0.0449	0.0449	0.0442	0.6274	N
IgM	sp62	A	3	5	0.1005	0.0609	0.0513	0.0565	0.045	0.045	0.0445	0.0449	0.0452	0.0448	0.0448	0.0462	0.6296	N
IgG	sp62	D	7	4	0.1004	0.0873	0.0768	0.054	0.0418	0.0416	0.0448	0.0443	0.046	0.0455	0.0441	0.0464	0.673	N
IgM	sp62	D	3	5	0.1002	0.0588	0.0484	0.0459	0.0436	0.0432	0.0432	0.0439	0.0432	0.0419	0.0422	0.0431	0.5976	N
IgM	B.CaseA_V1_V2_Tags	D	8	5	0.1	0.0638	0.0512	0.0456	0.0444	0.0438	0.0434	0.0441	0.0426	0.043	0.042	0.0415	0.6054	N
IgG	sp62	D	5	4	0.0995	0.0707	0.0565	0.0903	0.0617	0.0458	0.0438	0.0437	0.0523	0.0434	0.0436	0.0452	0.6965	N
IgM	B.CaseA_V1_V2_Tags_N156QN160Q	A	5	3	0.0995	0.0632	0.0577	0.0496	0.0577	0.054	0.0462	0.0454	0.0482	0.0472	0.044	0.0473	0.66	N
IgG	sp62	A	8	3	0.0993	0.0683	0.055	0.0599	0.0452	0.047	0.0429	0.048	0.0448	0.0477	0.054	0.0441	0.6562	N
IgG	JRFL gp140	C	1	1	0.0992	0.0655	0.057	0.0535	0.0516	0.0486	0.0515	0.053	0.0581	0.0605	0.0518	0.0576	0.7079	N
IgM	B.CaseA_V1_V2_Tags	C	5	5	0.0992	0.0692	0.0546	0.0507	0.0494	0.0481	0.0517	0.0473	0.0509	0.0445	0.0453	0.0438	0.6547	N
IgM	sp400	B	3	0	0.0991	0.063	0.0502	0.0471	0.0461	0.0464	0.0464	0.0587	0.0444	0.0439	0.0455	0.0439	0.6347	N
IgG	sp62	D	6	3	0.0989	0.0579	0.0451	0.045	0.0436	0.0452	0.0643	0.0438	0.0421	0.0427	0.0412	0.0451	0.6149	N
IgM	sp62	B	3	2	0.0989	0.0563	0.0473	0.0444	0.0439	0.0415	0.0505	0.043	0.0426	0.0444	0.0447	0.0457	0.6032	N
IgM	sp62	D	9	4	0.0989	0.0611	0.0492	0.0484	0.0464	0.0434	0.0428	0.0423	0.0448	0.0421	0.0451	0.0429	0.6074	N
IgM	JRFL gp140	C	9	2	0.0989	0.0641	0.0536	0.0451	0.0438	0.0573	0.0471	0.0448	0.0457	0.045	0.0587	0.0458	0.6499	N
IgM	B.CaseA_V1_V2_Tags_N156QN160Q	B	6	2	0.0989	0.0597	0.0465	0.043	0.0434	0.044	0.0433	0.0429	0.0429	0.0446	0.0434	0.0428	0.5954	N
IgG	JRFL gp140	C	6	1	0.0987	0.0663	0.0572	0.0652	0.0513	0.0522	0.0521	0.0477	0.0556	0.0497	0.0508	0.0519	0.6987	N
IgM	sp62	C	6	5	0.0986	0.0745	0.0475	0.0472	0.0438	0.0432	0.0416	0.0421	0.0421	0.0433	0.045	0.043	0.6119	N
IgG	B.CaseA_V1_V2_Tags	A	1	2	0.0984	0.0579	0.0471	0.0443	0.0433	0.0445	0.0451	0.0433	0.0434	0.0453	0.0561	0.0439	0.6126	N
IgG	sp62	D	4	3	0.0982	0.085	0.0556	0.0446	0.0434	0.0441	0.0438	0.0432	0.0419	0.0422	0.0416	0.0429	0.6265	N
IgM	sp62	B	9	4	0.0982	0.0563	0.0485	0.0445	0.0443	0.0434	0.042	0.0421	0.042	0.0418	0.0473	0.0415	0.5919	N
IgM	sp62	D	7	5	0.0982	0.0573	0.0482	0.0476	0.0442	0.0438	0.043	0.0437	0.0417	0.0422	0.0407	0.0443	0.5949	N
IgM	sp62	D	2	3	0.0981	0.0565	0.0468	0.0445	0.0431	0.0433	0.0438	0.0426	0.0433	0.0432	0.0454	0.0424	0.593	N
IgG	B.CaseA_V1_V2_Tags_N156QN160Q	A	6	2	0.098	0.0658	0.0516	0.0452	0.0455	0.0431	0.0427	0.0424	0.0427	0.043	0.0431	0.0444	0.6075	N
IgM	sp400	B	8	2	0.098	0.0622	0.049	0.045	0.0442	0.045	0.0437	0.0444	0.0439	0.0448	0.0467	0.0467	0.6136	N
IgM	sp62	A	7	1	0.0978	0.0642	0.0499	0.054	0.047	0.0559	0.0528	0.0429	0.0432	0.0416	0.0426	0.0427	0.6346	N
IgM	sp62	D	6	4	0.0978	0.0509	0.0488	0.0451	0.0444	0.0446	0.0434	0.0433	0.0447	0.0435	0.0448	0.0444	0.5957	N
IgM	sp62	B	4	5	0.0977	0.0574	0.0461	0.0443	0.0635	0.043	0.0419	0.0422	0.0425	0.042	0.0425	0.0428	0.6059	N
IgM	B.CaseA_V1_V2_Tags	A	8	2	0.0977	0.0605	0.0463	0.0446	0.043	0.0601	0.0465	0.0445	0.0438	0.0435	0.0446	0.0443	0.6194	N
IgM	B.CaseA_V1_V2_Tags_N156QN160Q	C	7	5	0.0975	0.061	0.0487	0.051	0.0447	0.0441	0.0432	0.0435	0.0437	0.0421	0.0424	0.0426	0.6045	N
IgG	B.CaseA_V1_V2_Tags_N156QN160Q	D	6	1	0.0974	0.054	0.0501	0.0674	0.0454	0.045	0.0444	0.0439	0.0438	0.044	0.0475	0.0446	0.6275	N
IgG	B.CaseA_V1_V2_Tags_N156QN160Q	B	6	0	0.0973	0.0418	0.0425	0.0545	0.0448	0.0454	0.0447	0.0432	0.0424	0.0419	0.0427	0.0421	0.5833	N
IgG	Biotinylated 4E10 (streptavidin tethered)	A	10	3	0.0971	0.0623	0.0505	0.0471	0.0454	0.0431	0.0428	0.0423	0.0426	0.0438	0.043	0.0437	0.6037	N
IgM	sp400	B	7	2	0.097	0.0582	0.0463	0.0444	0.0436	0.0449	0.044	0.0438	0.0443	0.0441	0.0439	0.044	0.5985	N
IgM	sp400	A	2	2	0.0966	0.0507	0.0421	0.0396	0.039	0.0417	0.0482	0.0421	0.0461	0.0414	0.0411	0.0412	0.5698	N
IgM	B.CaseA_V1_V2_Tags	A	5	2	0.0966	0.056	0.0809	0.0462	0.0463	0.046	0.0457	0.0451	0.0451	0.044	0.0439	0.0487	0.6445	N
IgM	JRFL gp140	B	10	1	0.0964	0.0637	0.0508	0.0462	0.0451	0.045	0.0447	0.0446	0.0443	0.0439	0.0437	0.0433	0.6117	N
IgG	JRFL gp140	A	9	1	0.0961	0.0572	0.0506	0.0532	0.0455	0.0442	0.052	0.0445	0.0436	0.045	0.0434	0.0491	0.6244	N
IgM	sp62	A	4	4	0.0957	0.0548	0.0479	0.0454	0.0499	0.0444	0.0486	0.0532	0.0471	0.0458	0.0445	0.045	0.6223	N
IgM	sp62	C	1	3	0.0956	0.0699	0.0506	0.048	0.0452	0.0466	0.0463	0.0491	0.0448	0.0543	0.0433	0.0447	0.6384	N
IgM	sp400	C	9	5	0.0953	0.0512	0.0447	0.0434	0.0438	0.0442	0.0444	0.0449	0.0442	0.0445	0.043	0.0435	0.5871	N
IgM	sp62	B	2	4	0.0952	0.0614	0.0469	0.0436	0.0443	0.043	0.0419	0.0429	0.043	0.0432	0.0427	0.0427	0.5908	N
IgM	B.CaseA_V1_V2_Tags	A	5	3	0.0949	0.059	0.0497	0.0455	0.0478	0.0451	0.0617	0.0455	0.046	0.0447	0.0424	0.0434	0.6257	N
IgM	sp400	D	6	2	0.0946	0.0545	0.0476	0.0455	0.0436	0.0456	0.0434	0.0451	0.0443	0.0427	0.0444	0.0465	0.5978	N
IgM	sp62	D	7	2	0.0946	0.0581	0.0471	0.0434	0.0436	0.0433	0.0425	0.043	0.0432	0.0433	0.0425	0.0432	0.5878	N
IgM	B.CaseA_V1_V2_Tags	B	6	1	0.0946	0.0662	0.0516	0.0462	0.0456	0.0448	0.0442	0.0445	0.0431	0.0428	0.0434	0.0451	0.6121	N
IgM	sp400	B	3	4	0.0944	0.0538	0.048	0.044	0.0432	0.0427	0.0424	0.0428	0.0425	0.0431	0.0422	0.0427	0.5818	N
IgM	B.CaseA_V1_V2_Tags	A	1	0	0.0944	0.0579	0.0548	0.0494	0.0468	0.0493	0.0463	0.0454	0.0489	0.0453	0.0444	0.0463	0.6292	N
IgM	sp62	D	10	3	0.0943	0.0531	0.0473	0.0441	0.0436	0.0431	0.0441	0.043	0.0429	0.044	0.0429	0.0428	0.5852	N
IgM	B.CaseA_V1_V2_Tags_N156QN160Q	C	4	5	0.0943	0.0588	0.0492	0.0462	0.0455	0.0451	0.0445	0.0445	0.043	0.0431	0.0407	0.0411	0.596	N
IgM	B.CaseA_V1_V2_Tags_N156QN160Q	C	1	3	0.0942	0.0695	0.0494	0.0477	0.058	0.0463	0.054	0.043	0.0434	0.0444	0.0445	0.0414	0.6358	N
IgG	sp400	C	3	2	0.094	0.0586	0.05	0.0454	0.0453	0.0552	0.0498	0.0437	0.0423	0.0433	0.0434	0.0445	0.6155	N
IgM	B.CaseA_V1_V2_Tags	A	3	2	0.094	0.059	0.0508	0.0501	0.0457	0.0469	0.0463	0.0451	0.0455	0.0412	0.0436	0.0738	0.642	N
IgM	B.CaseA_V1_V2_Tags_N156QN160Q	C	5	4	0.0938	0.0675	0.0546	0.048	0.0468	0.0464	0.0457	0.0453	0.0476	0.0461	0.0545	0.0452	0.6415	N
IgM	Biotinylated 4E10 (streptavidin tethered)	A	3	3	0.0935	0.0595	0.0493	0.0464	0.0462	0.0489	0.0445	0.0444	0.0446	0.0503	0.0448	0.043	0.6154	N
IgM	sp62	C	1	2	0.0934	0.068	0.0511	0.0464	0.0448	0.0447	0.0452	0.0436	0.0434	0.0452	0.0451	0.0439	0.6148	N
IgM	sp62	D	10	4	0.0933	0.057	0.0467	0.0437	0.0461	0.0433	0.0427	0.0428	0.043	0.0417	0.0533	0.0442	0.5978	N
IgM	sp62	A	1	0	0.0932	0.0667	0.0483	0.0517	0.0459	0.0447	0.0452	0.0443	0.0485	0.0459	0.0433	0.0431	0.6208	N
IgM	sp62	B	4	2	0.0932	0.0569	0.0474	0.0443	0.0429	0.0417	0.0428	0.0437	0.0419	0.045	0.0441	0.0452	0.5891	N
IgG	sp62	C	9	5	0.0928	0.0631	0.0508	0.048	0.047	0.0458	0.0472	0.0459	0.0459	0.047	0.0451	0.0449	0.6235	N
IgM	B.CaseA_V1_V2_Tags_N156QN160Q	B	4	1	0.0927	0.0588	0.0559	0.0479	0.0469	0.0464	0.0465	0.0464	0.0484	0.0442	0.0445	0.0445	0.6231	N
IgM	sp400	B	2	1	0.0924	0.0604	0.0497	0.0473	0.045	0.0451	0.0445	0.0433	0.0412	0.0421	0.0471	0.0453	0.6034	N
IgG	Biotinylated 4E10 (streptavidin tethered)	A	3	4	0.0923	0.0622	0.0505	0.054	0.0461	0.0437	0.0518	0.0437	0.0442	0.043	0.0511	0.0598	0.6424	N
IgM	sp400	D	7	5	0.0923	0.0535	0.048	0.0444	0.0426	0.0425	0.0432	0.0425	0.042	0.0425	0.0415	0.0435	0.5785	N
IgM	sp400	B	2	4	0.0922	0.0619	0.0499	0.045	0.0439	0.0438	0.0429	0.0427	0.042	0.0421	0.0416	0.0436	0.5916	N
IgM	JRFL gp140	A	9	2	0.0922	0.0694	0.0583	0.0453	0.0443	0.044	0.0445	0.046	0.0435	0.0437	0.0432	0.0428	0.6172	N
IgM	B.CaseA_V1_V2_Tags	C	1	5	0.0922	0.0644	0.0647	0.0477	0.0466	0.0529	0.0453	0.0446	0.0496	0.0452	0.045	0.0449	0.6431	N
IgG	Biotinylated 4E10 (streptavidin tethered)	A	6	4	0.0921	0.0619	0.0528	0.0566	0.0463	0.0482	0.0536	0.0499	0.0496	0.0452	0.0493	0.0464	0.6519	N
IgM	sp400	D	3	5	0.0921	0.0584	0.0529	0.0472	0.0438	0.0436	0.0421	0.0433	0.0414	0.0411	0.0425	0.0445	0.5929	N
IgG	JRFL gp140	A	7	1	0.092	0.0704	0.0498	0.0537	0.0456	0.0616	0.0453	0.0449	0.0464	0.0472	0.0442	0.0461	0.6472	N
IgG	sp400	A	6	2	0.0917	0.0584	0.05	0.0442	0.0454	0.0447	0.0456	0.0437	0.0424	0.0432	0.0452	0.0442	0.5987	N
IgM	sp400	B	6	1	0.0917	0.0606	0.0525	0.0486	0.0434	0.0465	0.0451	0.0429	0.0409	0.0412	0.0438	0.0396	0.5968	N
IgM	sp62	B	9	1	0.0917	0.0608	0.048	0.0454	0.0425	0.0438	0.0447	0.0441	0.0435	0.0436	0.043	0.043	0.5941	N
IgM	B.CaseA_V1_V2_Tags	D	10	2	0.0916	0.0591	0.051	0.048	0.0469	0.0446	0.0408	0.0426	0.0442	0.0442	0.0455	0.0398	0.5983	N
IgG	sp62	C	6	5	0.0915	0.0617	0.0519	0.0465	0.0475	0.0464	0.0451	0.0482	0.0456	0.0475	0.045	0.0455	0.6224	N
IgM	B.CaseA_V1_V2_Tags	C	4	4	0.0915	0.0583	0.0522	0.047	0.054	0.0436	0.0471	0.0465	0.0463	0.0467	0.0463	0.0463	0.6258	N
IgG	Biotinylated 4E10 (streptavidin tethered)	A	10	5	0.0912	0.0738	0.0532	0.0483	0.0458	0.0446	0.0459	0.0455	0.0438	0.0462	0.0444	0.0643	0.647	N
IgG	sp62	B	8	4	0.0912	0.0584	0.0492	0.0449	0.0437	0.0431	0.0434	0.044	0.0445	0.044	0.0428	0.042	0.5912	N
IgM	sp62	A	3	4	0.0909	0.0615	0.0495	0.0462	0.0447	0.0459	0.0462	0.0478	0.0438	0.044	0.0528	0.0446	0.6179	N
IgM	sp62	A	10	4	0.0909	0.0569	0.0497	0.0469	0.0456	0.0458	0.0455	0.0465	0.0453	0.0452	0.0443	0.0447	0.6073	N
IgG	JRFL gp140	D	8	1	0.0906	0.0589	0.0502	0.0468	0.046	0.0452	0.0448	0.0455	0.0454	0.0671	0.045	0.0601	0.6456	N
IgG	sp62	A	2	4	0.0904	0.0631	0.0523	0.0487	0.0457	0.045	0.0518	0.0451	0.0445	0.0463	0.0451	0.0462	0.6242	N
IgG	sp62	B	8	5	0.0904	0.0677	0.0484	0.0438	0.0433	0.0429	0.043	0.0433	0.0433	0.043	0.0423	0.0423	0.5937	N
IgM	B.CaseA_V1_V2_Tags	B	2	0	0.0904	0.0566	0.0482	0.0459	0.0446	0.0436	0.0442	0.0441	0.0435	0.0427	0.042	0.051	0.5968	N
IgM	B.CaseA_V1_V2_Tags	D	10	3	0.0903	0.0528	0.0462	0.044	0.0429	0.0442	0.0449	0.0441	0.0423	0.0455	0.0441	0.0451	0.5864	N
IgG	Biotinylated 4E10 (streptavidin tethered)	D	1	3	0.0901	0.0645	0.0537	0.0477	0.0465	0.045	0.044	0.0439	0.0478	0.0537	0.0477	0.0504	0.635	N
IgM	sp400	A	8	3	0.09	0.0604	0.0472	0.0474	0.0447	0.0453	0.0445	0.0446	0.044	0.0484	0.0436	0.045	0.6051	N
IgM	B.CaseA_V1_V2_Tags	B	5	1	0.09	0.0592	0.0487	0.0457	0.0446	0.045	0.0441	0.0443	0.0436	0.0438	0.0428	0.0439	0.5957	N
IgM	B.CaseA_V1_V2_Tags	B	5	2	0.0899	0.061	0.049	0.0459	0.0443	0.0442	0.0437	0.0436	0.0437	0.0432	0.0438	0.0438	0.5961	N
IgM	B.CaseA_V1_V2_Tags_N156QN160Q	C	5	2	0.0898	0.0553	0.0503	0.0467	0.0461	0.0463	0.046	0.0461	0.0455	0.0476	0.045	0.0446	0.6093	N
IgM	B.CaseA_V1_V2_Tags	D	9	4	0.0896	0.0582	0.046	0.0423	0.0406	0.0403	0.0431	0.0424	0.0418	0.0434	0.0409	0.0398	0.5684	N
IgM	B.CaseA_V1_V2_Tags_N156QN160Q	C	2	2	0.0896	0.0564	0.0485	0.0462	0.0479	0.045	0.0455	0.0452	0.0445	0.0443	0.0418	0.0438	0.5987	N
IgM	sp62	A	8	2	0.0895	0.0648	0.0468	0.0439	0.043	0.0427	0.0434	0.0405	0.0457	0.0416	0.0415	0.0415	0.5849	N
IgM	JRFL gp140	D	1	1	0.0895	0.0501	0.0476	0.0435	0.044	0.0432	0.0426	0.0434	0.0497	0.0426	0.0433	0.0564	0.5959	N
IgM	sp400	C	6	1	0.0893	0.055	0.0588	0.0526	0.0482	0.049	0.0468	0.0473	0.0473	0.0467	0.0455	0.0465	0.633	N
IgM	B.CaseA_V1_V2_Tags	A	4	1	0.0891	0.0575	0.0487	0.046	0.0468	0.0465	0.0488	0.0465	0.0467	0.0447	0.0461	0.0465	0.6139	N
IgG	B.CaseA_V1_V2_Tags	B	6	2	0.0889	0.0607	0.0482	0.0453	0.0478	0.0433	0.0477	0.0429	0.0426	0.0429	0.0425	0.0435	0.5963	N
IgM	sp62	B	1	5	0.0888	0.0524	0.0465	0.0431	0.0415	0.0425	0.043	0.0417	0.0414	0.0411	0.041	0.0404	0.5634	N
IgM	B.CaseA_V1_V2_Tags	B	9	2	0.0887	0.0546	0.0457	0.0433	0.0447	0.0432	0.0451	0.045	0.0432	0.043	0.0427	0.0428	0.582	N
IgM	B.CaseA_V1_V2_Tags_N156QN160Q	C	6	2	0.0887	0.0611	0.0512	0.0475	0.0466	0.0447	0.0449	0.0463	0.0448	0.044	0.0444	0.0475	0.6117	N
IgM	sp62	C	1	4	0.0886	0.0527	0.0466	0.0447	0.0447	0.0422	0.0454	0.0443	0.0438	0.0435	0.0443	0.0436	0.5844	N
IgM	B.CaseA_V1_V2_Tags	A	2	1	0.0886	0.0566	0.0477	0.0464	0.0434	0.047	0.0455	0.0456	0.0495	0.0489	0.0445	0.0466	0.6103	N
IgM	B.CaseA_V1_V2_Tags	D	3	5	0.0886	0.0561	0.0496	0.0441	0.0425	0.0412	0.0407	0.0404	0.0417	0.0405	0.0411	0.0399	0.5664	N
IgM	B.CaseA_V1_V2_Tags_N156QN160Q	B	2	2	0.0885	0.0598	0.0483	0.0436	0.0436	0.0429	0.0415	0.0399	0.0423	0.0423	0.0422	0.0476	0.5825	N
IgM	sp62	C	9	3	0.0883	0.0544	0.0462	0.0445	0.0436	0.0443	0.0432	0.0445	0.0457	0.0429	0.0456	0.0475	0.5907	N
IgM	B.CaseA_V1_V2_Tags	A	10	2	0.0883	0.0575	0.0495	0.0455	0.0464	0.0465	0.0476	0.0451	0.0445	0.045	0.07	0.0456	0.6315	N
IgM	sp400	B	1	1	0.0881	0.0549	0.0486	0.0458	0.0458	0.045	0.0439	0.0443	0.0438	0.0439	0.0439	0.0448	0.5928	N
IgM	sp400	D	2	4	0.0881	0.0588	0.0477	0.0428	0.0425	0.0437	0.0422	0.0436	0.042	0.0415	0.0415	0.0427	0.5771	N
IgM	sp62	C	7	2	0.0879	0.0553	0.0512	0.0467	0.0446	0.0449	0.0467	0.0446	0.0441	0.0448	0.0435	0.0436	0.5979	N
IgM	sp62	C	2	3	0.0879	0.0539	0.0466	0.0467	0.0435	0.0477	0.0455	0.0447	0.0442	0.0439	0.0431	0.0404	0.5881	N
IgM	B.CaseA_V1_V2_Tags_N156QN160Q	B	10	1	0.0879	0.0562	0.0484	0.0456	0.0436	0.0437	0.0446	0.0436	0.0425	0.0422	0.0455	0.0467	0.5905	N
IgM	sp400	C	4	5	0.0877	0.0543	0.0477	0.0458	0.0445	0.0463	0.0444	0.0449	0.0428	0.0432	0.0437	0.0457	0.591	N
IgM	sp62	D	4	4	0.0877	0.0536	0.0474	0.0435	0.057	0.045	0.0442	0.0431	0.0429	0.0437	0.0435	0.0428	0.5944	N
IgG	Biotinylated 4E10 (streptavidin tethered)	A	3	3	0.0874	0.0636	0.0508	0.0538	0.0453	0.0457	0.0448	0.0464	0.0441	0.0436	0.0502	0.0538	0.6295	N
IgM	sp400	A	4	2	0.0873	0.0709	0.0476	0.043	0.0418	0.0459	0.044	0.0536	0.0424	0.0426	0.043	0.0448	0.6069	N
IgG	Biotinylated 4E10 (streptavidin tethered)	D	2	4	0.0871	0.0794	0.0503	0.0493	0.0517	0.0466	0.0457	0.0469	0.0444	0.0439	0.0443	0.0444	0.634	N
IgM	sp400	B	2	2	0.0871	0.0534	0.0458	0.0429	0.04	0.0465	0.0434	0.045	0.0444	0.0443	0.0437	0.0441	0.5806	N
IgM	sp62	B	10	3	0.0871	0.052	0.0443	0.0435	0.0426	0.0428	0.0418	0.0423	0.0431	0.0431	0.0423	0.0425	0.5674	N
IgG	sp62	D	4	5	0.087	0.0739	0.0651	0.0462	0.0504	0.0451	0.043	0.0431	0.043	0.0451	0.0431	0.0447	0.6297	N
IgM	sp62	A	6	2	0.087	0.0566	0.0456	0.0434	0.0426	0.043	0.0432	0.0389	0.0424	0.0425	0.0504	0.0425	0.5781	N
IgM	sp62	B	9	5	0.087	0.055	0.0463	0.0432	0.0428	0.0423	0.043	0.0424	0.042	0.0428	0.0423	0.0421	0.5712	N
IgM	sp62	D	6	2	0.087	0.0527	0.0455	0.044	0.043	0.0416	0.042	0.0426	0.0432	0.0441	0.0466	0.0566	0.5889	N
IgG	sp62	C	3	3	0.0868	0.0593	0.0538	0.0471	0.0475	0.0459	0.0462	0.048	0.0496	0.0444	0.0446	0.0434	0.6166	N
IgM	sp62	D	2	4	0.0868	0.0576	0.0474	0.0441	0.043	0.0444	0.0432	0.0433	0.0431	0.0436	0.0437	0.0427	0.5829	N
IgG	JRFL gp140	A	4	1	0.0867	0.0561	0.0493	0.0454	0.0437	0.0432	0.0431	0.0428	0.0427	0.0442	0.0432	0.0451	0.5855	N
IgM	B.CaseA_V1_V2_Tags	C	3	2	0.0866	0.057	0.0497	0.0451	0.045	0.0445	0.0452	0.0446	0.0441	0.0441	0.0443	0.0444	0.5946	N
IgM	Biotinylated 4E10 (streptavidin tethered)	A	6	3	0.0864	0.0455	0.0441	0.0444	0.0451	0.0435	0.0579	0.0444	0.0446	0.0436	0.0426	0.0412	0.5833	N
IgM	B.CaseA_V1_V2_Tags_N156QN160Q	B	1	0	0.0864	0.0605	0.0515	0.0504	0.0482	0.049	0.0456	0.0496	0.0452	0.0432	0.0442	0.0483	0.6221	N
IgM	B.CaseA_V1_V2_Tags_N156QN160Q	A	5	4	0.0863	0.0585	0.0509	0.0547	0.0464	0.0522	0.0479	0.0527	0.0484	0.049	0.0563	0.0477	0.651	N
IgM	Biotinylated 4E10 (streptavidin tethered)	A	1	4	0.0861	0.0486	0.0464	0.0464	0.0451	0.0462	0.0429	0.0462	0.0464	0.0449	0.0454	0.0437	0.5883	N
IgM	B.CaseA_V1_V2_Tags_N156QN160Q	C	3	2	0.0861	0.0555	0.0513	0.0475	0.0486	0.0475	0.0607	0.0459	0.048	0.0452	0.0445	0.0465	0.6273	N
IgM	JRFL gp140	D	7	3	0.0859	0.0625	0.063	0.0494	0.0484	0.045	0.0444	0.0461	0.0448	0.0428	0.0416	0.0441	0.618	N
IgM	B.CaseA_V1_V2_Tags	A	4	4	0.0859	0.0603	0.0486	0.047	0.0451	0.0474	0.0438	0.0438	0.0506	0.0571	0.0445	0.045	0.6191	N
IgM	B.CaseA_V1_V2_Tags_N156QN160Q	A	4	3	0.0859	0.0581	0.0508	0.061	0.0475	0.0483	0.0461	0.049	0.049	0.0451	0.0463	0.0456	0.6327	N
IgM	B.CaseA_V1_V2_Tags	A	7	2	0.0857	0.0558	0.0463	0.0428	0.0454	0.0454	0.0456	0.0449	0.044	0.0435	0.0548	0.0443	0.5985	N
IgM	B.CaseA_V1_V2_Tags_N156QN160Q	C	4	3	0.0857	0.0604	0.0471	0.0607	0.0471	0.0451	0.0449	0.0474	0.0431	0.043	0.075	0.0431	0.6426	N
IgM	sp62	A	1	1	0.0856	0.0562	0.0484	0.0466	0.044	0.0395	0.0419	0.0438	0.0592	0.0431	0.0431	0.0423	0.5937	N
IgM	JRFL gp140	B	2	0	0.0856	0.0522	0.0483	0.0459	0.0457	0.0457	0.0437	0.0453	0.0449	0.0438	0.0435	0.0439	0.5885	N
IgM	sp400	A	1	3	0.0855	0.0535	0.0477	0.0469	0.0469	0.0473	0.0458	0.0467	0.0521	0.0462	0.0452	0.0455	0.6093	N
IgM	sp62	A	10	2	0.0855	0.0549	0.0471	0.0446	0.0437	0.0436	0.0435	0.0485	0.0413	0.0418	0.0426	0.0428	0.5799	N
IgM	Biotinylated 4E10 (streptavidin tethered)	C	1	3	0.0854	0.0526	0.0514	0.0582	0.0531	0.0582	0.0461	0.0551	0.0508	0.0472	0.0494	0.0452	0.6527	N
IgM	sp62	D	3	4	0.0853	0.0525	0.0456	0.0436	0.0431	0.0428	0.0445	0.0434	0.0428	0.0425	0.043	0.0432	0.5723	N
IgM	B.CaseA_V1_V2_Tags_N156QN160Q	A	9	3	0.0848	0.0583	0.0539	0.0494	0.0473	0.0491	0.0459	0.0465	0.0462	0.0463	0.047	0.0486	0.6233	N
IgG	B.CaseA_V1_V2_Tags	C	1	2	0.0847	0.0651	0.0511	0.047	0.0448	0.054	0.046	0.0572	0.0463	0.0453	0.0445	0.0425	0.6285	N
IgG	B.CaseA_V1_V2_Tags_N156QN160Q	D	7	2	0.0846	0.0579	0.0483	0.0457	0.0433	0.0427	0.0434	0.0426	0.0425	0.0438	0.0434	0.0422	0.5804	N
IgM	B.CaseA_V1_V2_Tags	B	6	2	0.0846	0.0569	0.056	0.0433	0.0427	0.0422	0.0425	0.0428	0.0428	0.043	0.0592	0.0435	0.5995	N
IgG	sp62	C	7	5	0.0845	0.0549	0.0485	0.0457	0.0477	0.0464	0.0471	0.0459	0.0458	0.0461	0.0522	0.0481	0.6129	N
IgG	B.CaseA_V1_V2_Tags_N156QN160Q	B	6	4	0.0845	0.0643	0.055	0.0449	0.0445	0.0435	0.0427	0.0424	0.0423	0.042	0.0421	0.0434	0.5916	N
IgM	sp400	B	2	3	0.0844	0.0532	0.0459	0.0444	0.0431	0.0455	0.0434	0.0428	0.0426	0.0431	0.0424	0.0421	0.5729	N
IgM	sp62	D	10	5	0.0842	0.0552	0.0472	0.0471	0.0447	0.0443	0.045	0.0436	0.0451	0.0433	0.0425	0.0429	0.5851	N
IgM	B.CaseA_V1_V2_Tags_N156QN160Q	C	10	3	0.0841	0.0584	0.0534	0.0447	0.0441	0.046	0.0433	0.0449	0.0448	0.0448	0.0453	0.0449	0.5987	N
IgM	B.CaseA_V1_V2_Tags	A	6	0	0.084	0.0544	0.0477	0.0513	0.046	0.0466	0.0453	0.0525	0.0436	0.0435	0.0423	0.0435	0.6007	N
IgM	sp400	B	5	1	0.0838	0.0546	0.0491	0.0472	0.0456	0.0465	0.0445	0.0443	0.0399	0.04	0.0435	0.0433	0.5823	N
IgM	sp400	B	2	5	0.0838	0.0481	0.0448	0.0444	0.0424	0.0424	0.0424	0.043	0.0433	0.0436	0.0422	0.041	0.5614	N
IgM	sp400	D	10	4	0.0838	0.0548	0.0477	0.0438	0.0427	0.0442	0.0425	0.0417	0.0403	0.0405	0.0399	0.0431	0.565	N
IgM	sp400	D	2	5	0.0837	0.0563	0.0465	0.0433	0.0422	0.0417	0.0418	0.0452	0.0406	0.0409	0.0392	0.0428	0.5642	N
IgM	B.CaseA_V1_V2_Tags_N156QN160Q	B	5	1	0.0837	0.0587	0.0487	0.0464	0.0472	0.046	0.0457	0.0461	0.0458	0.0469	0.0448	0.0454	0.6054	N
IgG	JRFL gp140	D	7	0	0.0836	0.0568	0.0506	0.0485	0.0454	0.0454	0.0445	0.0465	0.049	0.0458	0.0457	0.0507	0.6125	N
IgG	JRFL gp140	C	10	1	0.0834	0.0638	0.057	0.0546	0.0523	0.0505	0.0499	0.0486	0.0533	0.0534	0.0496	0.0535	0.6699	N
IgM	Biotinylated 4E10 (streptavidin tethered)	A	4	0	0.0834	0.0456	0.0533	0.045	0.0447	0.043	0.0431	0.042	0.0432	0.0426	0.04	0.0413	0.5672	N
IgM	B.CaseA_V1_V2_Tags	C	9	4	0.0833	0.0591	0.0518	0.0504	0.0466	0.0536	0.0454	0.0458	0.0465	0.0455	0.044	0.0455	0.6175	N
IgM	sp400	B	1	3	0.0832	0.055	0.0463	0.0459	0.0438	0.0461	0.0435	0.0432	0.0426	0.0421	0.0417	0.0537	0.5871	N
IgM	B.CaseA_V1_V2_Tags	A	7	0	0.0832	0.058	0.0517	0.0478	0.045	0.0452	0.0443	0.0554	0.0447	0.0458	0.0433	0.0442	0.6086	N
IgG	sp62	D	10	4	0.0831	0.0571	0.0528	0.0456	0.0489	0.0437	0.0439	0.0441	0.0437	0.0454	0.0429	0.0431	0.5943	N
IgM	B.CaseA_V1_V2_Tags	C	10	3	0.083	0.058	0.0495	0.0486	0.048	0.0467	0.0492	0.0456	0.0446	0.0609	0.0468	0.0484	0.6293	N
IgM	sp400	B	5	2	0.0829	0.0529	0.0441	0.0843	0.0412	0.0444	0.0435	0.0438	0.044	0.0437	0.0433	0.0463	0.6144	N
IgM	sp400	D	4	3	0.0829	0.0573	0.0457	0.0448	0.0432	0.0422	0.041	0.0408	0.0405	0.0398	0.0442	0.0415	0.5639	N
IgM	B.CaseA_V1_V2_Tags	C	1	4	0.0829	0.0634	0.0561	0.0477	0.0442	0.0449	0.0454	0.0485	0.0463	0.0459	0.049	0.047	0.6213	N
IgM	B.CaseA_V1_V2_Tags_N156QN160Q	B	4	0	0.0829	0.059	0.05	0.0459	0.0455	0.0462	0.0443	0.0443	0.0439	0.0434	0.0435	0.0446	0.5935	N
IgM	Biotinylated 4E10 (streptavidin tethered)	C	1	5	0.0828	0.0535	0.0492	0.0737	0.0515	0.0461	0.0455	0.043	0.043	0.0451	0.0421	0.0423	0.6178	N
IgM	B.CaseA_V1_V2_Tags_N156QN160Q	B	1	2	0.0827	0.0571	0.0484	0.0457	0.0454	0.0445	0.0451	0.0441	0.0433	0.0432	0.0432	0.0426	0.5853	N
IgG	B.CaseA_V1_V2_Tags	A	5	2	0.0826	0.0588	0.0479	0.0463	0.0448	0.0444	0.0443	0.0447	0.043	0.0424	0.0424	0.0442	0.5858	N
IgM	sp62	D	10	2	0.0826	0.053	0.046	0.0437	0.0441	0.0433	0.0459	0.0445	0.0435	0.0451	0.0466	0.0441	0.5824	N
IgM	B.CaseA_V1_V2_Tags	A	4	3	0.0825	0.055	0.0476	0.0459	0.0449	0.046	0.0454	0.0467	0.0441	0.043	0.043	0.0497	0.5938	N
IgM	B.CaseA_V1_V2_Tags	B	3	1	0.0824	0.0569	0.0484	0.0456	0.0434	0.0436	0.0426	0.043	0.0421	0.0431	0.046	0.0455	0.5826	N
IgM	sp62	B	5	1	0.0822	0.0555	0.0471	0.0421	0.0405	0.0406	0.0434	0.0436	0.0432	0.0428	0.0431	0.0759	0.6	N
IgM	B.CaseA_V1_V2_Tags	C	5	2	0.0822	0.0568	0.049	0.0533	0.0443	0.0445	0.0444	0.0444	0.044	0.0438	0.0447	0.0432	0.5946	N
IgG	sp62	A	3	3	0.0821	0.0673	0.0492	0.0486	0.048	0.0511	0.0475	0.0451	0.0473	0.0445	0.0433	0.0438	0.6178	N
IgM	sp62	B	2	1	0.0819	0.0583	0.0475	0.0424	0.0409	0.0432	0.0425	0.0429	0.0421	0.043	0.0417	0.0429	0.5693	N
IgM	B.CaseA_V1_V2_Tags	C	7	4	0.0819	0.0569	0.0538	0.0507	0.0461	0.0463	0.0499	0.0512	0.0467	0.0472	0.0486	0.0409	0.6202	N
IgM	Biotinylated 4E10 (streptavidin tethered)	A	3	2	0.0817	0.0549	0.0484	0.0431	0.0452	0.0473	0.054	0.0419	0.0434	0.0423	0.0408	0.0438	0.5868	N
IgM	sp400	C	2	4	0.0817	0.0476	0.0456	0.0439	0.0445	0.0443	0.0437	0.0423	0.0431	0.0435	0.0431	0.0456	0.5689	N
IgG	sp62	A	1	2	0.0816	0.0472	0.0438	0.0446	0.0418	0.0424	0.0423	0.0447	0.0422	0.0428	0.0416	0.0407	0.5557	N
IgG	sp62	B	10	4	0.0815	0.0519	0.0471	0.044	0.0433	0.044	0.0437	0.0433	0.0432	0.0435	0.0422	0.0436	0.5713	N
IgM	B.CaseA_V1_V2_Tags_N156QN160Q	A	1	0	0.0815	0.059	0.0495	0.0471	0.0465	0.0463	0.0451	0.0497	0.0456	0.0437	0.0439	0.0507	0.6086	N
IgG	sp62	C	2	5	0.0814	0.0614	0.0505	0.0489	0.0491	0.0465	0.0473	0.0504	0.0457	0.0469	0.0474	0.0444	0.6199	N
IgM	sp62	B	8	5	0.0814	0.0514	0.056	0.0439	0.0428	0.0429	0.0432	0.0438	0.0429	0.043	0.0419	0.0416	0.5748	N
IgM	sp62	C	8	2	0.0814	0.0591	0.0501	0.0454	0.0455	0.0442	0.0451	0.0443	0.0445	0.0449	0.0459	0.0439	0.5943	N
IgM	sp62	D	5	0	0.0814	0.0467	0.0459	0.0459	0.0444	0.0456	0.0457	0.0435	0.0429	0.0418	0.0417	0.0418	0.5673	N
IgG	sp62	D	1	0	0.0812	0.0437	0.0448	0.0489	0.044	0.048	0.0416	0.0442	0.044	0.0447	0.0492	0.0425	0.5768	N
IgM	B.CaseA_V1_V2_Tags_N156QN160Q	B	3	1	0.0812	0.057	0.0496	0.0464	0.0441	0.0458	0.0448	0.0454	0.0441	0.0444	0.045	0.0472	0.595	N
IgM	sp400	D	9	5	0.0811	0.0525	0.0451	0.042	0.0416	0.0417	0.0428	0.0438	0.0421	0.0425	0.0426	0.042	0.5598	N
IgM	sp62	B	9	2	0.081	0.0547	0.0453	0.0435	0.0433	0.0437	0.044	0.0437	0.0434	0.044	0.0429	0.0464	0.5759	N
IgM	sp62	C	5	3	0.081	0.0521	0.0463	0.0444	0.0435	0.0442	0.0475	0.0541	0.0419	0.0453	0.044	0.0438	0.5881	N
IgM	Biotinylated 4E10 (streptavidin tethered)	A	10	2	0.0809	0.0482	0.0451	0.0442	0.0457	0.0543	0.0423	0.0426	0.0435	0.0419	0.0428	0.0415	0.573	N
IgM	sp400	D	5	4	0.0809	0.0592	0.0472	0.0437	0.0438	0.0422	0.0422	0.0435	0.042	0.0419	0.0422	0.0435	0.5723	N
IgM	B.CaseA_V1_V2_Tags_N156QN160Q	C	10	2	0.0809	0.0566	0.0498	0.0485	0.0453	0.0531	0.046	0.0466	0.0465	0.0455	0.0449	0.0453	0.609	N
IgG	sp62	B	5	2	0.0807	0.0534	0.0455	0.0414	0.042	0.0415	0.0406	0.0408	0.0406	0.0409	0.0385	0.0418	0.5477	N
IgM	Biotinylated 4E10 (streptavidin tethered)	A	1	2	0.0807	0.051	0.0466	0.0424	0.042	0.0487	0.0373	0.0421	0.0437	0.0472	0.0421	0.04	0.5638	N
IgM	sp62	D	2	1	0.0807	0.0555	0.0463	0.0438	0.0441	0.0436	0.0475	0.0432	0.0426	0.0434	0.0421	0.0425	0.5753	N
IgM	B.CaseA_V1_V2_Tags	A	5	4	0.0807	0.056	0.0497	0.0466	0.0477	0.0451	0.0462	0.0447	0.0463	0.0464	0.0443	0.0453	0.599	N
IgM	B.CaseA_V1_V2_Tags	D	8	4	0.0807	0.0549	0.0468	0.0417	0.0386	0.0408	0.04	0.0419	0.0422	0.0428	0.0413	0.0672	0.5789	N
IgG	JRFL gp140	C	2	1	0.0804	0.0606	0.0739	0.0509	0.052	0.0485	0.0525	0.0521	0.0548	0.0509	0.0649	0.0537	0.6952	N
IgM	B.CaseA_V1_V2_Tags	D	5	0	0.0804	0.0552	0.0507	0.0447	0.0443	0.045	0.0446	0.045	0.0448	0.0438	0.0439	0.0419	0.5843	N
IgG	sp62	D	7	5	0.0803	0.0652	0.0533	0.0469	0.0454	0.0453	0.0432	0.0432	0.0428	0.0429	0.0431	0.0444	0.596	N
IgM	sp62	A	10	1	0.0803	0.0584	0.0463	0.0443	0.0431	0.0437	0.0425	0.0423	0.0419	0.0416	0.049	0.0413	0.5747	N
IgM	sp62	D	7	0	0.0802	0.0502	0.0455	0.0435	0.0433	0.0425	0.0425	0.0426	0.0428	0.0423	0.0427	0.0433	0.5614	N
IgG	B.CaseA_V1_V2_Tags	D	6	1	0.0801	0.0521	0.05	0.0472	0.0502	0.0447	0.0442	0.0457	0.0704	0.0477	0.0447	0.0448	0.6218	N
IgM	sp62	D	5	3	0.0801	0.0528	0.0511	0.0448	0.0449	0.0434	0.0433	0.0452	0.0426	0.0425	0.0427	0.0423	0.5757	N
IgM	B.CaseA_V1_V2_Tags	C	6	2	0.0801	0.0571	0.0523	0.0464	0.0449	0.045	0.0453	0.0454	0.0453	0.045	0.0558	0.0435	0.6061	N
IgG	B.CaseA_V1_V2_Tags	C	8	0	0.08	0.0471	0.0454	0.0455	0.0444	0.0479	0.0466	0.0459	0.0537	0.0465	0.0454	0.0585	0.6069	N
IgM	sp62	D	8	2	0.08	0.051	0.0452	0.0433	0.0465	0.0425	0.0428	0.043	0.043	0.0428	0.0423	0.0437	0.5661	N
IgM	Biotinylated 4E10 (streptavidin tethered)	B	5	5	0.0799	0.0517	0.0447	0.0428	0.0421	0.0428	0.0418	0.042	0.042	0.042	0.0414	0.0411	0.5543	N
IgM	sp62	C	6	1	0.0798	0.0533	0.0495	0.0473	0.0461	0.0456	0.0442	0.0447	0.0438	0.0432	0.0564	0.0451	0.599	N
IgM	JRFL gp140	B	9	1	0.0798	0.0615	0.0488	0.046	0.0452	0.0443	0.0448	0.0431	0.0428	0.0448	0.0445	0.0405	0.5861	N
IgG	sp62	D	10	5	0.0797	0.056	0.0489	0.0482	0.0513	0.0441	0.0444	0.0453	0.0439	0.0438	0.0434	0.0433	0.5923	N
IgM	sp62	B	1	0	0.0796	0.0545	0.0483	0.0516	0.0441	0.0499	0.0529	0.042	0.0394	0.0378	0.038	0.0413	0.5794	N
IgM	sp62	D	1	4	0.0796	0.0535	0.0458	0.0445	0.0431	0.0433	0.0431	0.0434	0.0426	0.0432	0.043	0.0435	0.5686	N
IgM	sp62	B	6	2	0.0795	0.0534	0.0458	0.0426	0.0428	0.0429	0.0428	0.0429	0.0427	0.0436	0.0437	0.0478	0.5705	N
IgM	JRFL gp140	D	2	0	0.0795	0.049	0.0463	0.0436	0.0436	0.0467	0.0431	0.043	0.044	0.0427	0.0455	0.0417	0.5687	N
IgG	sp400	C	5	2	0.0794	0.0542	0.0498	0.0452	0.0458	0.0457	0.0431	0.0433	0.0447	0.0444	0.0454	0.0447	0.5857	N
IgM	B.CaseA_V1_V2_Tags	C	4	1	0.0793	0.0488	0.049	0.0443	0.0452	0.0447	0.0482	0.0441	0.044	0.0473	0.0438	0.0445	0.5832	N
IgM	B.CaseA_V1_V2_Tags_N156QN160Q	B	5	2	0.0792	0.0545	0.0473	0.0449	0.0436	0.0439	0.0432	0.0426	0.0428	0.0428	0.0422	0.0435	0.5705	N
IgG	B.CaseA_V1_V2_Tags_N156QN160Q	B	3	5	0.0791	0.0561	0.0475	0.0447	0.0435	0.0429	0.0429	0.0425	0.0425	0.0425	0.0421	0.0423	0.5686	N
IgM	sp400	C	1	3	0.0791	0.0528	0.047	0.0468	0.0462	0.0497	0.0457	0.046	0.0459	0.0437	0.0437	0.0451	0.5917	N
IgM	sp62	A	2	5	0.0791	0.0547	0.047	0.044	0.0442	0.0441	0.0443	0.0445	0.0448	0.0454	0.0439	0.0437	0.5797	N
IgM	Biotinylated 4E10 (streptavidin tethered)	B	5	3	0.079	0.0481	0.0446	0.0439	0.0442	0.0441	0.043	0.043	0.0422	0.0418	0.0435	0.042	0.5594	N
IgM	B.CaseA_V1_V2_Tags	C	9	3	0.079	0.0631	0.0483	0.048	0.0457	0.0452	0.0456	0.047	0.0462	0.0473	0.049	0.0497	0.6141	N
IgM	B.CaseA_V1_V2_Tags_N156QN160Q	A	10	2	0.079	0.0551	0.048	0.0451	0.0447	0.0431	0.0438	0.0448	0.0433	0.0444	0.044	0.0441	0.5794	N
IgM	sp400	A	4	5	0.0787	0.0475	0.0478	0.046	0.0447	0.0449	0.0492	0.0451	0.0465	0.0529	0.0445	0.0453	0.5931	N
IgM	B.CaseA_V1_V2_Tags	A	10	1	0.0787	0.0556	0.0479	0.0536	0.0458	0.0463	0.0481	0.0437	0.0445	0.0447	0.044	0.0445	0.5974	N
IgG	sp62	C	1	3	0.0786	0.0608	0.0525	0.0755	0.053	0.0514	0.049	0.0508	0.0501	0.0456	0.0446	0.051	0.6629	N
IgM	JRFL gp140	C	5	1	0.0786	0.0547	0.047	0.0441	0.0444	0.0484	0.0474	0.044	0.0447	0.0438	0.0438	0.0628	0.6037	N
IgM	JRFL gp140	A	1	1	0.0784	0.055	0.0476	0.045	0.0495	0.0443	0.0448	0.0427	0.0423	0.0433	0.0436	0.0422	0.5787	N
IgG	Biotinylated 4E10 (streptavidin tethered)	B	6	5	0.0783	0.0507	0.0485	0.0427	0.0423	0.0422	0.0421	0.0432	0.0432	0.0434	0.0425	0.0423	0.5614	N
IgG	JRFL gp140	B	7	1	0.0783	0.054	0.0499	0.0452	0.0585	0.0477	0.0507	0.0457	0.0473	0.0491	0.0457	0.0527	0.6248	N
IgM	B.CaseA_V1_V2_Tags	A	1	1	0.0782	0.0546	0.0485	0.0463	0.0465	0.0463	0.0472	0.0458	0.0502	0.0445	0.0446	0.0445	0.5972	N
IgG	sp62	D	10	3	0.0781	0.0505	0.0456	0.0436	0.0432	0.044	0.0428	0.0743	0.0426	0.0441	0.0442	0.044	0.597	N
IgG	JRFL gp140	A	3	1	0.0781	0.0561	0.0566	0.0448	0.0437	0.0425	0.045	0.0427	0.0411	0.0547	0.046	0.0507	0.602	N
IgG	JRFL gp140	A	8	1	0.078	0.0545	0.0489	0.0511	0.0441	0.0461	0.044	0.0452	0.0438	0.0446	0.0441	0.0508	0.5952	N
IgM	B.CaseA_V1_V2_Tags	C	1	3	0.078	0.0672	0.053	0.0484	0.0462	0.0464	0.0508	0.0465	0.0475	0.0468	0.0483	0.0495	0.6286	N
IgG	sp62	C	6	4	0.0779	0.0622	0.0549	0.0653	0.0514	0.0676	0.0501	0.047	0.0533	0.0464	0.0464	0.0461	0.6686	N
IgM	sp62	D	8	3	0.0779	0.0563	0.0484	0.0442	0.0435	0.0463	0.0427	0.0429	0.0435	0.0435	0.043	0.0452	0.5774	N
IgM	sp62	D	8	5	0.0779	0.0537	0.0463	0.0442	0.0431	0.0445	0.0444	0.0457	0.0433	0.042	0.0426	0.0434	0.5711	N
IgG	sp400	A	9	0	0.0778	0.0563	0.0446	0.048	0.0468	0.0524	0.0446	0.0439	0.0425	0.058	0.0487	0.0412	0.6048	N
IgM	Biotinylated 4E10 (streptavidin tethered)	D	8	0	0.0778	0.0462	0.0477	0.0438	0.0483	0.0428	0.0454	0.0435	0.0452	0.0428	0.0453	0.045	0.5738	N
IgM	B.CaseA_V1_V2_Tags_N156QN160Q	C	9	2	0.0778	0.051	0.0455	0.0452	0.0495	0.0453	0.0474	0.058	0.0563	0.0459	0.0445	0.0437	0.6101	N
IgG	JRFL gp140	B	3	1	0.0777	0.054	0.0473	0.0437	0.0425	0.0436	0.042	0.0419	0.0413	0.0421	0.0417	0.0427	0.5605	N
IgG	Biotinylated 4E10 (streptavidin tethered)	D	3	4	0.0776	0.1203	0.0656	0.0532	0.0478	0.0572	0.0886	0.0464	0.0462	0.0458	0.0465	0.0446	0.7398	N
IgM	sp62	C	10	3	0.0776	0.0521	0.047	0.0446	0.044	0.0433	0.0492	0.0446	0.0453	0.0445	0.0446	0.0464	0.5832	N
IgM	sp62	B	6	4	0.0775	0.0509	0.0465	0.0448	0.0461	0.0445	0.0452	0.0437	0.0431	0.0435	0.0448	0.0439	0.5745	N
IgM	B.CaseA_V1_V2_Tags	D	2	1	0.0775	0.0532	0.0479	0.0458	0.043	0.0436	0.0444	0.0459	0.0444	0.0438	0.044	0.0441	0.5776	N
IgM	sp62	D	5	4	0.0774	0.0555	0.0507	0.0441	0.05	0.0443	0.0442	0.045	0.0495	0.0435	0.043	0.0469	0.5941	N
IgM	B.CaseA_V1_V2_Tags	C	4	3	0.0774	0.0564	0.0483	0.0444	0.0465	0.0457	0.0462	0.0465	0.0438	0.0442	0.0436	0.0451	0.5881	N
IgG	sp62	C	7	4	0.0773	0.055	0.0516	0.052	0.0505	0.0486	0.0478	0.0649	0.0493	0.048	0.0455	0.0478	0.6383	N
IgG	JRFL gp140	D	6	0	0.0773	0.0607	0.0489	0.0517	0.047	0.0451	0.0447	0.0461	0.0439	0.0447	0.0433	0.0489	0.6023	N
IgM	sp62	B	2	2	0.0773	0.052	0.0448	0.0421	0.043	0.0412	0.0418	0.0422	0.0414	0.0417	0.0428	0.0522	0.5625	N
IgM	Biotinylated 4E10 (streptavidin tethered)	C	2	3	0.0772	0.0513	0.0461	0.0674	0.045	0.0451	0.0503	0.0471	0.0447	0.0451	0.0481	0.0433	0.6107	N
IgM	sp62	A	7	3	0.0772	0.0544	0.0482	0.046	0.0478	0.0447	0.0443	0.0506	0.0495	0.0482	0.0448	0.0465	0.6022	N
IgM	B.CaseA_V1_V2_Tags_N156QN160Q	C	7	1	0.0772	0.0513	0.0463	0.0487	0.0456	0.0467	0.0477	0.0475	0.0461	0.0463	0.0454	0.0497	0.5985	N
IgM	Biotinylated 4E10 (streptavidin tethered)	B	6	5	0.0771	0.0514	0.0456	0.0444	0.041	0.0419	0.0415	0.042	0.0424	0.0417	0.0545	0.0427	0.5662	N
IgM	sp400	B	7	3	0.0771	0.0503	0.0445	0.044	0.0462	0.043	0.0435	0.0429	0.0432	0.0426	0.0423	0.0431	0.5627	N
IgM	B.CaseA_V1_V2_Tags	C	1	2	0.0771	0.0527	0.0494	0.0449	0.0447	0.0454	0.0452	0.0454	0.0462	0.0477	0.0458	0.0443	0.5888	N
IgM	B.CaseA_V1_V2_Tags_N156QN160Q	B	2	0	0.0771	0.0552	0.0495	0.0462	0.0459	0.0465	0.0461	0.0436	0.0441	0.0437	0.0434	0.0442	0.5855	N
IgM	B.CaseA_V1_V2_Tags_N156QN160Q	C	6	1	0.0771	0.062	0.0496	0.0483	0.0468	0.047	0.0475	0.0466	0.0447	0.0448	0.064	0.0454	0.6238	N
IgG	sp400	A	2	2	0.077	0.0508	0.0446	0.0513	0.0409	0.0425	0.0414	0.0492	0.0434	0.0443	0.0421	0.0428	0.5703	N
IgM	B.CaseA_V1_V2_Tags	D	8	0	0.077	0.0503	0.0482	0.0446	0.0439	0.0437	0.0447	0.0451	0.0442	0.0448	0.0452	0.0444	0.5761	N
IgM	B.CaseA_V1_V2_Tags_N156QN160Q	A	5	2	0.077	0.0518	0.0471	0.0444	0.0447	0.044	0.0508	0.0424	0.0425	0.0435	0.0409	0.0432	0.5723	N
IgM	sp400	B	7	4	0.0769	0.0479	0.048	0.0437	0.0435	0.0447	0.0451	0.0447	0.0449	0.0455	0.043	0.0451	0.573	N
IgM	sp62	C	9	2	0.0768	0.0551	0.0476	0.0453	0.0465	0.0446	0.0452	0.0497	0.046	0.0456	0.0458	0.045	0.5932	N
IgM	sp62	D	5	2	0.0767	0.0513	0.0453	0.0433	0.0435	0.0421	0.0421	0.0411	0.0472	0.0429	0.0422	0.0437	0.5614	N
IgM	B.CaseA_V1_V2_Tags	A	7	1	0.0767	0.0534	0.0489	0.0481	0.0465	0.0461	0.0451	0.0452	0.0485	0.0492	0.046	0.0471	0.6008	N
IgM	sp62	B	3	0	0.0766	0.052	0.0451	0.0431	0.0413	0.0435	0.0433	0.0416	0.0417	0.0432	0.0415	0.0418	0.5547	N
IgM	B.CaseA_V1_V2_Tags_N156QN160Q	A	4	1	0.0766	0.0547	0.0475	0.0457	0.0477	0.0492	0.0458	0.0459	0.0469	0.0454	0.0436	0.0447	0.5937	N
IgM	sp400	C	6	3	0.0765	0.0496	0.0468	0.046	0.0449	0.0443	0.047	0.0444	0.0426	0.0428	0.0429	0.0435	0.5713	N
IgM	Biotinylated 4E10 (streptavidin tethered)	B	4	4	0.0764	0.0509	0.0443	0.0429	0.0428	0.0423	0.0425	0.0421	0.0421	0.042	0.0426	0.0426	0.5535	N
IgM	B.CaseA_V1_V2_Tags	D	8	2	0.0763	0.0563	0.0487	0.0463	0.0443	0.0443	0.0406	0.0404	0.0403	0.04	0.0396	0.041	0.5581	N
IgG	B.CaseA_V1_V2_Tags	D	1	0	0.0762	0.0576	0.0466	0.0454	0.0629	0.0704	0.0607	0.0464	0.0452	0.0483	0.044	0.0537	0.6574	N
IgM	sp62	A	4	3	0.0762	0.051	0.0468	0.046	0.0453	0.0455	0.0454	0.0448	0.0447	0.0433	0.0432	0.0491	0.5813	N
IgG	sp62	A	5	5	0.0761	0.056	0.0477	0.0476	0.0448	0.045	0.0447	0.0445	0.0478	0.0439	0.0433	0.0458	0.5872	N
IgM	Biotinylated 4E10 (streptavidin tethered)	B	2	3	0.0761	0.0529	0.0438	0.0431	0.0427	0.0428	0.0423	0.042	0.0419	0.0434	0.0427	0.0415	0.5552	N
IgM	sp62	A	5	3	0.0761	0.0531	0.0474	0.0453	0.0459	0.0453	0.0466	0.0463	0.045	0.0508	0.044	0.0485	0.5943	N
IgM	B.CaseA_V1_V2_Tags_N156QN160Q	A	7	0	0.0761	0.0541	0.0476	0.0456	0.0445	0.0448	0.0436	0.0447	0.0436	0.0437	0.0436	0.0437	0.5756	N
IgM	sp62	A	10	0	0.0759	0.053	0.0451	0.0435	0.0418	0.042	0.0472	0.0422	0.0422	0.0425	0.0443	0.0419	0.5616	N
IgM	sp62	C	9	5	0.0759	0.0519	0.0449	0.0433	0.043	0.0414	0.0413	0.0423	0.0428	0.0428	0.0429	0.0437	0.5562	N
IgM	sp62	D	5	5	0.0759	0.0521	0.0456	0.0442	0.0443	0.043	0.0435	0.0429	0.0438	0.0428	0.0437	0.0436	0.5654	N
IgM	B.CaseA_V1_V2_Tags	A	9	3	0.0759	0.0546	0.0474	0.0451	0.0474	0.0437	0.0473	0.0444	0.0461	0.0434	0.0453	0.0731	0.6137	N
IgG	sp62	C	1	4	0.0758	0.0545	0.0505	0.0503	0.0493	0.0476	0.0471	0.0456	0.0453	0.0487	0.0455	0.0463	0.6065	N
IgM	sp62	A	9	0	0.0758	0.0509	0.0453	0.0426	0.0437	0.0423	0.0428	0.0424	0.0424	0.0451	0.0422	0.0424	0.5579	N
IgM	Biotinylated 4E10 (streptavidin tethered)	B	6	3	0.0756	0.0508	0.0466	0.0439	0.0452	0.0438	0.0434	0.0428	0.0431	0.0438	0.0414	0.0414	0.5618	N
IgM	sp400	B	1	2	0.0756	0.0591	0.0451	0.0436	0.0436	0.0456	0.0446	0.0448	0.0433	0.0434	0.0464	0.0495	0.5846	N
IgG	sp62	A	8	4	0.0754	0.0557	0.0504	0.0472	0.045	0.0477	0.0455	0.0462	0.0466	0.0449	0.0452	0.0628	0.6126	N
IgM	JRFL gp140	B	5	1	0.0754	0.0547	0.049	0.0461	0.045	0.045	0.0456	0.0429	0.0445	0.0447	0.0441	0.0445	0.5815	N
IgM	sp400	D	6	1	0.0753	0.0555	0.0656	0.0495	0.0462	0.0458	0.0471	0.0451	0.044	0.0449	0.0449	0.0453	0.6092	N
IgM	sp62	A	4	1	0.0753	0.0571	0.0452	0.0446	0.0427	0.0424	0.0429	0.043	0.0432	0.0425	0.0423	0.0424	0.5636	N
IgM	sp62	D	2	5	0.0753	0.0536	0.046	0.0427	0.045	0.0423	0.0436	0.0418	0.0416	0.041	0.0429	0.0431	0.5589	N
IgG	sp62	C	9	4	0.0752	0.0553	0.05	0.0584	0.05	0.046	0.0451	0.0494	0.0461	0.047	0.0521	0.0468	0.6214	N
IgM	Biotinylated 4E10 (streptavidin tethered)	D	10	1	0.0752	0.0557	0.049	0.0459	0.0443	0.0446	0.0436	0.046	0.044	0.0469	0.0444	0.0428	0.5824	N
IgM	sp400	B	7	1	0.0752	0.053	0.048	0.0591	0.0469	0.055	0.0474	0.0493	0.0468	0.0481	0.0466	0.048	0.6234	N
IgM	sp62	C	7	3	0.0752	0.0521	0.0448	0.0449	0.0433	0.0441	0.05	0.0439	0.0435	0.0442	0.0462	0.0496	0.5818	N
IgM	B.CaseA_V1_V2_Tags	C	7	5	0.0752	0.0552	0.0525	0.0744	0.0463	0.0488	0.0437	0.0455	0.0457	0.0437	0.0466	0.0457	0.6233	N
IgM	sp62	A	5	2	0.0751	0.0506	0.0544	0.0457	0.0443	0.0447	0.0458	0.0444	0.0423	0.0421	0.0416	0.0425	0.5735	N
IgM	sp62	C	8	3	0.0751	0.0534	0.0469	0.0476	0.0472	0.0446	0.0455	0.0451	0.0451	0.0449	0.052	0.0457	0.5931	N
IgM	B.CaseA_V1_V2_Tags	B	8	3	0.0751	0.0519	0.0461	0.0436	0.0433	0.0628	0.0469	0.0429	0.0435	0.0433	0.0429	0.0432	0.5855	N
IgM	sp400	B	2	0	0.0749	0.0525	0.0468	0.0463	0.0461	0.0488	0.0455	0.0452	0.0435	0.0453	0.0452	0.0471	0.5872	N
IgM	sp62	B	10	2	0.0749	0.0509	0.0439	0.0444	0.0435	0.0446	0.0443	0.0437	0.0437	0.0433	0.0437	0.0433	0.5642	N
IgG	Biotinylated 4E10 (streptavidin tethered)	C	6	2	0.0747	0.0583	0.0469	0.0427	0.0438	0.0457	0.0448	0.0436	0.0444	0.0451	0.0426	0.0445	0.5771	N
IgM	Biotinylated 4E10 (streptavidin tethered)	A	3	4	0.0747	0.0538	0.0465	0.0463	0.0454	0.0442	0.0467	0.0444	0.0428	0.0436	0.0486	0.0443	0.5813	N
IgM	sp400	D	1	4	0.0747	0.0508	0.0474	0.0429	0.0453	0.0487	0.0436	0.0418	0.0419	0.0423	0.0547	0.0758	0.6099	N
IgM	JRFL gp140	C	7	1	0.0747	0.051	0.0466	0.0412	0.0445	0.0473	0.0459	0.0474	0.045	0.0453	0.0442	0.0446	0.5777	N
IgM	sp62	D	6	0	0.0746	0.0462	0.0472	0.0447	0.0428	0.0428	0.0434	0.0433	0.0422	0.0411	0.0404	0.0416	0.5503	N
IgG	Biotinylated 4E10 (streptavidin tethered)	B	4	3	0.0745	0.0486	0.0439	0.043	0.0431	0.0437	0.043	0.043	0.0427	0.0414	0.0421	0.0439	0.5529	N
IgM	B.CaseA_V1_V2_Tags_N156QN160Q	B	7	2	0.0745	0.0534	0.0456	0.0526	0.067	0.0445	0.0537	0.0441	0.0436	0.0427	0.0441	0.0445	0.6103	N
IgM	B.CaseA_V1_V2_Tags_N156QN160Q	C	10	1	0.0745	0.0535	0.0491	0.0483	0.0462	0.0465	0.0479	0.0479	0.0433	0.0447	0.0446	0.0447	0.5912	N
IgM	Biotinylated 4E10 (streptavidin tethered)	B	5	1	0.0744	0.0542	0.0488	0.0482	0.0497	0.0466	0.0457	0.0444	0.0447	0.0442	0.0443	0.0446	0.5898	N
IgG	sp62	B	6	5	0.0742	0.0496	0.0453	0.0428	0.0418	0.0428	0.0423	0.0428	0.0428	0.043	0.0419	0.0438	0.5531	N
IgM	B.CaseA_V1_V2_Tags_N156QN160Q	B	8	2	0.074	0.0539	0.047	0.0443	0.044	0.0439	0.0452	0.0431	0.0431	0.043	0.0429	0.0445	0.5689	N
IgG	sp62	C	5	3	0.0738	0.0563	0.0487	0.0507	0.0494	0.0476	0.048	0.0473	0.0456	0.0447	0.0479	0.0454	0.6054	N
IgM	Biotinylated 4E10 (streptavidin tethered)	B	9	4	0.0737	0.0483	0.0448	0.043	0.0423	0.0441	0.0431	0.0437	0.0428	0.0426	0.0414	0.0417	0.5515	N
IgM	sp62	C	9	1	0.0736	0.0528	0.0488	0.0462	0.0449	0.046	0.0443	0.0479	0.0451	0.0464	0.0441	0.0443	0.5844	N
IgM	sp62	C	8	5	0.0735	0.0521	0.0453	0.0434	0.0464	0.0434	0.0418	0.0414	0.0434	0.0426	0.0438	0.0429	0.56	N
IgM	sp62	D	8	1	0.0735	0.0514	0.0469	0.0439	0.0454	0.0432	0.0437	0.0434	0.0434	0.0445	0.0427	0.0447	0.5667	N
IgM	Biotinylated 4E10 (streptavidin tethered)	B	1	1	0.0734	0.0502	0.0481	0.0457	0.0466	0.0456	0.0454	0.0445	0.0441	0.0441	0.0432	0.0438	0.5747	N
IgM	sp62	D	1	2	0.0733	0.0471	0.0447	0.0435	0.044	0.0429	0.043	0.0432	0.0442	0.0477	0.0382	0.0433	0.5551	N
IgM	JRFL gp140	A	10	1	0.0733	0.053	0.0466	0.0474	0.0453	0.0434	0.0441	0.0463	0.0445	0.0434	0.0427	0.043	0.573	N
IgM	B.CaseA_V1_V2_Tags	A	3	1	0.0733	0.051	0.0458	0.045	0.0438	0.046	0.0445	0.0447	0.0447	0.0446	0.0443	0.0453	0.573	N
IgM	B.CaseA_V1_V2_Tags	C	4	5	0.0733	0.0591	0.0483	0.0468	0.069	0.0455	0.0462	0.0426	0.045	0.0427	0.0509	0.0411	0.6105	N
IgM	B.CaseA_V1_V2_Tags	A	8	1	0.0731	0.056	0.0482	0.0456	0.0458	0.0453	0.0448	0.0444	0.0443	0.0451	0.0451	0.0553	0.593	N
IgM	sp400	C	8	3	0.073	0.0515	0.0468	0.0443	0.0428	0.0426	0.0448	0.0455	0.0451	0.0444	0.0607	0.0438	0.5853	N
IgM	B.CaseA_V1_V2_Tags	B	7	2	0.073	0.0541	0.0468	0.0439	0.0429	0.042	0.0428	0.0429	0.0431	0.0429	0.0424	0.0436	0.5604	N
IgG	Biotinylated 4E10 (streptavidin tethered)	B	10	4	0.0729	0.055	0.0463	0.0447	0.043	0.0422	0.043	0.0429	0.0432	0.0429	0.0423	0.0421	0.5605	N
IgM	Biotinylated 4E10 (streptavidin tethered)	C	3	4	0.0729	0.0506	0.0454	0.0457	0.0448	0.0456	0.0443	0.0443	0.0458	0.045	0.0445	0.0452	0.5741	N
IgG	Biotinylated 4E10 (streptavidin tethered)	D	8	0	0.0727	0.0438	0.0457	0.046	0.0427	0.043	0.0436	0.0427	0.0446	0.0493	0.0463	0.0433	0.5637	N
IgM	JRFL gp140	D	6	2	0.0727	0.053	0.0486	0.0448	0.0427	0.0459	0.0446	0.0429	0.0444	0.0401	0.0397	0.045	0.5644	N
IgM	B.CaseA_V1_V2_Tags_N156QN160Q	A	6	0	0.0727	0.0527	0.0471	0.046	0.045	0.0455	0.0438	0.0444	0.044	0.0441	0.0421	0.0427	0.5701	N
IgM	sp62	D	10	0	0.0726	0.0462	0.0443	0.0461	0.0426	0.042	0.042	0.0423	0.0421	0.0425	0.0427	0.0421	0.5475	N
IgM	sp62	D	1	1	0.0726	0.0543	0.0452	0.0456	0.0442	0.0438	0.0423	0.0425	0.042	0.0432	0.0416	0.0418	0.5591	N
IgM	B.CaseA_V1_V2_Tags	B	8	2	0.0726	0.0531	0.0464	0.0443	0.0437	0.0433	0.0434	0.0462	0.0431	0.0429	0.0425	0.043	0.5645	N
IgM	Biotinylated 4E10 (streptavidin tethered)	B	3	3	0.0725	0.0505	0.0451	0.0437	0.0429	0.0426	0.042	0.0424	0.0418	0.0433	0.0422	0.0418	0.5508	N
IgG	sp62	A	5	2	0.0724	0.0482	0.0481	0.0423	0.0418	0.0423	0.0427	0.0416	0.0459	0.0448	0.0428	0.0436	0.5565	N
IgG	sp62	B	4	3	0.0724	0.0488	0.0466	0.0447	0.0444	0.0431	0.043	0.0449	0.0416	0.0421	0.0417	0.0427	0.556	N
IgM	B.CaseA_V1_V2_Tags_N156QN160Q	A	9	0	0.0723	0.0511	0.046	0.045	0.0428	0.0436	0.0458	0.0438	0.0439	0.0435	0.0438	0.0457	0.5673	N
IgM	sp62	A	7	4	0.0721	0.0585	0.0482	0.0468	0.0459	0.046	0.0481	0.0723	0.0472	0.047	0.0455	0.0478	0.6254	N
IgM	JRFL gp140	B	7	1	0.0719	0.0516	0.0452	0.0438	0.0427	0.044	0.0476	0.0449	0.0446	0.0437	0.0476	0.0456	0.5732	N
IgM	B.CaseA_V1_V2_Tags_N156QN160Q	A	7	1	0.0719	0.0548	0.0478	0.0464	0.0498	0.0469	0.0449	0.0455	0.0425	0.0458	0.0451	0.046	0.5874	N
IgM	sp62	C	7	1	0.0718	0.0564	0.0498	0.0457	0.0472	0.0458	0.0459	0.0456	0.0461	0.0468	0.0446	0.0469	0.5926	N
IgM	B.CaseA_V1_V2_Tags_N156QN160Q	C	9	3	0.0718	0.0542	0.046	0.0471	0.0438	0.0473	0.0438	0.0441	0.0435	0.045	0.0451	0.0454	0.5771	N
IgG	JRFL gp140	C	8	1	0.0717	0.0624	0.0571	0.0759	0.0539	0.0504	0.0519	0.0496	0.0479	0.0491	0.0482	0.056	0.6741	N
IgM	JRFL gp140	A	3	1	0.0717	0.0514	0.0447	0.0553	0.0441	0.0419	0.0438	0.043	0.0439	0.0418	0.0433	0.0436	0.5685	N
IgM	B.CaseA_V1_V2_Tags_N156QN160Q	A	10	1	0.0717	0.0512	0.0481	0.0463	0.0446	0.0537	0.0483	0.044	0.0438	0.0438	0.0439	0.0443	0.5837	N
IgM	B.CaseA_V1_V2_Tags_N156QN160Q	C	1	1	0.0717	0.0572	0.0507	0.0463	0.0465	0.0462	0.0454	0.0455	0.0447	0.0447	0.0449	0.0439	0.5877	N
IgG	sp62	B	7	3	0.0716	0.0591	0.0485	0.0451	0.0447	0.0436	0.0429	0.0434	0.045	0.0436	0.0427	0.0425	0.5727	N
IgM	JRFL gp140	A	5	1	0.0716	0.0704	0.0471	0.0463	0.0528	0.0443	0.045	0.0445	0.0434	0.0428	0.0435	0.0433	0.595	N
IgM	B.CaseA_V1_V2_Tags	D	7	3	0.0716	0.0474	0.0487	0.0505	0.0397	0.04	0.0416	0.0429	0.0399	0.0444	0.0418	0.048	0.5565	N
IgM	sp62	B	10	4	0.0715	0.0522	0.0445	0.043	0.0437	0.0439	0.0422	0.0413	0.0414	0.0416	0.0409	0.041	0.5472	N
IgG	sp400	C	7	2	0.0714	0.0529	0.0444	0.045	0.0442	0.0454	0.0436	0.0437	0.046	0.0441	0.0441	0.0454	0.5702	N
IgG	sp62	D	9	3	0.0714	0.0576	0.048	0.044	0.0432	0.044	0.0433	0.0444	0.0434	0.0445	0.0437	0.044	0.5715	N
IgM	Biotinylated 4E10 (streptavidin tethered)	B	6	1	0.0714	0.0573	0.0503	0.0463	0.0537	0.0633	0.0462	0.0454	0.0468	0.0504	0.0474	0.0457	0.6242	N
IgM	sp62	B	1	2	0.0714	0.0511	0.0451	0.0435	0.0417	0.0415	0.0428	0.0431	0.0436	0.0437	0.0433	0.0413	0.5521	N
IgM	Biotinylated 4E10 (streptavidin tethered)	A	1	3	0.0713	0.048	0.0663	0.0497	0.0546	0.0534	0.0458	0.0585	0.0443	0.0478	0.0491	0.0434	0.6322	N
IgM	Biotinylated 4E10 (streptavidin tethered)	A	8	2	0.0712	0.0473	0.0444	0.0432	0.0425	0.0422	0.0427	0.042	0.047	0.0404	0.041	0.0409	0.5448	N
IgG	B.CaseA_V1_V2_Tags_N156QN160Q	C	8	2	0.0711	0.0555	0.0458	0.047	0.0738	0.0484	0.046	0.0455	0.0473	0.0461	0.0447	0.0508	0.622	N
IgM	sp62	D	3	2	0.0711	0.0516	0.0473	0.0441	0.0441	0.044	0.0618	0.0433	0.0431	0.0437	0.0423	0.0406	0.577	N
IgM	B.CaseA_V1_V2_Tags	D	1	1	0.0711	0.0495	0.0483	0.0441	0.0442	0.0464	0.0446	0.0444	0.0433	0.0473	0.0541	0.0436	0.5809	N
IgM	B.CaseA_V1_V2_Tags_N156QN160Q	C	4	2	0.0711	0.0502	0.0492	0.0481	0.0449	0.0453	0.0455	0.045	0.045	0.0451	0.0453	0.0493	0.584	N
IgM	sp400	D	9	2	0.0709	0.0464	0.0442	0.0432	0.0429	0.0433	0.0438	0.0436	0.0433	0.0445	0.0442	0.0447	0.555	N
IgM	B.CaseA_V1_V2_Tags_N156QN160Q	C	6	0	0.0709	0.0536	0.0482	0.0466	0.0452	0.0535	0.0449	0.0453	0.0497	0.0472	0.0438	0.0452	0.5941	N
IgG	sp62	A	10	1	0.0708	0.054	0.0463	0.0435	0.045	0.0405	0.0432	0.0434	0.0458	0.0445	0.0412	0.0422	0.5604	N
IgG	JRFL gp140	C	7	1	0.0708	0.0545	0.06	0.0589	0.052	0.055	0.0502	0.0521	0.0483	0.0584	0.0557	0.0529	0.6688	N
IgM	sp62	D	8	4	0.0708	0.0523	0.0459	0.0445	0.045	0.0431	0.0447	0.0444	0.0425	0.0424	0.0424	0.0441	0.5621	N
IgG	B.CaseA_V1_V2_Tags_N156QN160Q	C	7	3	0.0707	0.0527	0.047	0.0451	0.0446	0.0456	0.0534	0.045	0.0444	0.0439	0.0442	0.0473	0.5839	N
IgM	sp400	D	3	4	0.0707	0.058	0.046	0.0454	0.0425	0.0422	0.0417	0.0431	0.0398	0.0424	0.041	0.0499	0.5627	N
IgM	sp62	A	4	5	0.0707	0.0508	0.0528	0.048	0.0454	0.0458	0.0476	0.0542	0.0465	0.0511	0.049	0.0456	0.6075	N
IgM	sp62	D	10	1	0.0707	0.0501	0.0454	0.0437	0.0459	0.0431	0.0442	0.0438	0.0437	0.044	0.0421	0.0425	0.5592	N
IgM	JRFL gp140	D	9	3	0.0707	0.0544	0.0544	0.0502	0.0455	0.0454	0.0441	0.0437	0.0433	0.0483	0.0447	0.0447	0.5894	N
IgM	B.CaseA_V1_V2_Tags	D	7	2	0.0707	0.0574	0.0625	0.0448	0.0449	0.0438	0.0399	0.0525	0.0401	0.0404	0.0415	0.0391	0.5776	N
IgM	B.CaseA_V1_V2_Tags	A	10	0	0.0705	0.0526	0.0467	0.0453	0.0444	0.0616	0.0447	0.0466	0.045	0.0445	0.0444	0.0462	0.5925	N
IgM	B.CaseA_V1_V2_Tags	A	9	2	0.0705	0.0523	0.0469	0.0451	0.045	0.0448	0.0459	0.0456	0.045	0.0445	0.0444	0.05	0.58	N
IgM	Biotinylated 4E10 (streptavidin tethered)	B	8	4	0.0703	0.0518	0.0523	0.0438	0.0433	0.0429	0.0433	0.0431	0.0424	0.0422	0.0416	0.044	0.561	N
IgM	Biotinylated 4E10 (streptavidin tethered)	B	4	5	0.0703	0.0475	0.0443	0.0428	0.0424	0.0428	0.042	0.0421	0.0422	0.0421	0.0422	0.0425	0.5432	N
IgM	sp62	A	2	4	0.0703	0.0535	0.0491	0.0467	0.0472	0.0616	0.0488	0.0463	0.044	0.0447	0.0435	0.0482	0.6039	N
IgM	B.CaseA_V1_V2_Tags	C	10	2	0.0702	0.0506	0.0464	0.0441	0.0439	0.0446	0.0443	0.0445	0.0612	0.0448	0.0473	0.0447	0.5866	N
IgM	B.CaseA_V1_V2_Tags_N156QN160Q	B	8	3	0.0702	0.0529	0.0458	0.0436	0.0428	0.043	0.0428	0.0439	0.0432	0.0426	0.0429	0.0437	0.5574	N
IgM	Biotinylated 4E10 (streptavidin tethered)	B	9	5	0.0701	0.0509	0.0452	0.044	0.0431	0.0433	0.0439	0.044	0.0416	0.0411	0.0426	0.0427	0.5525	N
IgM	sp400	B	4	2	0.0701	0.0496	0.0436	0.043	0.044	0.045	0.0452	0.0444	0.0446	0.0444	0.0441	0.0447	0.5627	N
IgM	B.CaseA_V1_V2_Tags	A	9	0	0.0701	0.0523	0.047	0.045	0.0445	0.0441	0.0498	0.0457	0.0459	0.045	0.0461	0.0479	0.5834	N
IgM	B.CaseA_V1_V2_Tags	C	7	3	0.0701	0.0539	0.0512	0.0456	0.046	0.0468	0.0642	0.0451	0.0461	0.0487	0.0453	0.0464	0.6094	N
IgM	sp400	B	10	2	0.0699	0.0501	0.0409	0.0442	0.0436	0.0492	0.0441	0.044	0.0448	0.0452	0.0442	0.045	0.5652	N
IgG	sp62	A	1	4	0.0698	0.054	0.0488	0.0461	0.0438	0.045	0.0443	0.0458	0.0458	0.0448	0.0437	0.0466	0.5785	N
IgG	B.CaseA_V1_V2_Tags_N156QN160Q	A	7	3	0.0698	0.0562	0.0525	0.0482	0.0542	0.0503	0.0545	0.048	0.0489	0.05	0.0494	0.0495	0.6315	N
IgM	sp400	C	1	0	0.0698	0.054	0.0538	0.0486	0.0493	0.0483	0.0468	0.0481	0.0462	0.0458	0.0455	0.048	0.6042	N
IgM	sp62	A	2	3	0.0698	0.0511	0.0484	0.0514	0.0494	0.0464	0.0397	0.0444	0.0454	0.044	0.0434	0.0467	0.5801	N
IgG	sp400	D	4	2	0.0696	0.055	0.0486	0.0514	0.0681	0.054	0.0431	0.0482	0.0471	0.0428	0.0432	0.0497	0.6208	N
IgM	sp62	C	2	0	0.0695	0.0573	0.0467	0.0716	0.0466	0.0445	0.055	0.0482	0.0462	0.0443	0.0431	0.0433	0.6163	N
IgM	sp62	C	8	1	0.0695	0.0489	0.0445	0.0471	0.0446	0.0458	0.0457	0.045	0.0456	0.0458	0.0444	0.044	0.5709	N
IgM	B.CaseA_V1_V2_Tags_N156QN160Q	A	1	1	0.0695	0.0528	0.0472	0.045	0.047	0.0431	0.0431	0.0493	0.0429	0.0436	0.0456	0.0454	0.5745	N
IgG	B.CaseA_V1_V2_Tags_N156QN160Q	C	4	2	0.0694	0.0573	0.0477	0.0465	0.0456	0.046	0.0767	0.0447	0.0485	0.0442	0.0457	0.0469	0.6192	N
IgM	sp62	C	2	1	0.0693	0.0505	0.0479	0.0456	0.0472	0.0477	0.0464	0.046	0.0469	0.0455	0.0475	0.0445	0.585	N
IgM	B.CaseA_V1_V2_Tags_N156QN160Q	C	5	0	0.0693	0.0504	0.0473	0.0466	0.0459	0.0458	0.0461	0.046	0.0452	0.0458	0.044	0.0455	0.5779	N
IgM	Biotinylated 4E10 (streptavidin tethered)	C	6	3	0.0692	0.0507	0.0457	0.0454	0.0448	0.0454	0.0504	0.045	0.0439	0.0441	0.0431	0.0582	0.5859	N
IgM	sp62	A	9	3	0.0692	0.0532	0.0471	0.0468	0.0449	0.0441	0.0442	0.0443	0.044	0.0437	0.044	0.0462	0.5717	N
IgM	sp62	C	4	5	0.0692	0.0653	0.0462	0.0457	0.0433	0.0441	0.0433	0.0498	0.0429	0.0438	0.0448	0.0482	0.5866	N
IgM	Biotinylated 4E10 (streptavidin tethered)	A	4	2	0.0691	0.0461	0.0522	0.0583	0.0446	0.0474	0.0427	0.0428	0.0413	0.0384	0.051	0.0511	0.585	N
IgM	sp62	D	1	3	0.0691	0.0484	0.0463	0.0492	0.044	0.0441	0.0441	0.0472	0.0437	0.0429	0.0426	0.0434	0.565	N
IgM	B.CaseA_V1_V2_Tags_N156QN160Q	A	8	1	0.0691	0.0604	0.0477	0.0458	0.057	0.0464	0.044	0.0579	0.0446	0.0453	0.0439	0.0523	0.6144	N
IgG	Biotinylated 4E10 (streptavidin tethered)	C	10	3	0.069	0.0515	0.0478	0.048	0.046	0.0455	0.0456	0.0506	0.047	0.0441	0.0449	0.0452	0.5852	N
IgM	sp400	C	6	2	0.069	0.0519	0.0461	0.044	0.0435	0.0438	0.0455	0.0421	0.0432	0.0444	0.0437	0.0459	0.5631	N
IgM	sp62	A	10	5	0.069	0.0508	0.0485	0.0492	0.0458	0.0451	0.0521	0.0453	0.0458	0.0482	0.0449	0.047	0.5917	N
IgM	sp62	C	6	0	0.069	0.0526	0.059	0.0452	0.0467	0.0451	0.0461	0.0464	0.0442	0.0432	0.0468	0.0433	0.5876	N
IgM	sp62	D	3	1	0.069	0.0503	0.0445	0.0429	0.0425	0.0431	0.0422	0.0425	0.0417	0.042	0.0418	0.0418	0.5443	N
IgG	sp400	A	1	1	0.0689	0.0453	0.0484	0.0453	0.0466	0.0448	0.0467	0.0422	0.0416	0.0417	0.0413	0.0418	0.5546	N
IgM	B.CaseA_V1_V2_Tags	A	3	0	0.0689	0.052	0.1005	0.0492	0.0456	0.0453	0.0455	0.0452	0.0445	0.0427	0.044	0.0446	0.628	N
IgM	B.CaseA_V1_V2_Tags	A	5	0	0.0689	0.0572	0.0509	0.0467	0.0462	0.0464	0.0481	0.0453	0.0444	0.0444	0.0438	0.0471	0.5894	N
IgM	sp62	B	8	3	0.0688	0.0473	0.0449	0.0436	0.044	0.0444	0.0434	0.0427	0.0442	0.0427	0.0433	0.0436	0.5529	N
IgM	sp62	C	4	4	0.0688	0.0507	0.0462	0.0462	0.0442	0.0445	0.0473	0.0435	0.0442	0.0422	0.0498	0.0436	0.5712	N
IgM	B.CaseA_V1_V2_Tags	C	2	1	0.0688	0.0535	0.0491	0.0543	0.0502	0.0463	0.0465	0.0443	0.0454	0.0443	0.0437	0.0439	0.5903	N
IgG	Biotinylated 4E10 (streptavidin tethered)	A	5	4	0.0687	0.056	0.0478	0.0466	0.0449	0.0447	0.0448	0.0439	0.0449	0.0458	0.0439	0.0441	0.5761	N
IgG	B.CaseA_V1_V2_Tags	A	3	1	0.0687	0.0447	0.047	0.0513	0.0481	0.0438	0.044	0.0444	0.0486	0.0442	0.0474	0.0481	0.5803	N
IgG	B.CaseA_V1_V2_Tags	C	2	2	0.0687	0.0529	0.0472	0.0458	0.0438	0.0477	0.0464	0.0449	0.0423	0.0435	0.0417	0.0385	0.5634	N
IgM	sp62	A	3	1	0.0687	0.0517	0.0448	0.0426	0.0425	0.0432	0.0419	0.0425	0.0422	0.0418	0.042	0.0422	0.5461	N
IgM	B.CaseA_V1_V2_Tags_N156QN160Q	A	3	0	0.0687	0.0511	0.0468	0.0451	0.0451	0.045	0.0469	0.0459	0.0629	0.0436	0.0438	0.0472	0.5921	N
IgG	sp62	C	9	3	0.0686	0.0562	0.0515	0.0478	0.051	0.0476	0.0462	0.0551	0.0482	0.0459	0.0455	0.0465	0.6101	N
IgM	sp62	C	1	5	0.0686	0.0493	0.0486	0.0439	0.0432	0.0436	0.0435	0.0456	0.0428	0.0421	0.0417	0.0418	0.5547	N
IgM	B.CaseA_V1_V2_Tags_N156QN160Q	A	9	2	0.0686	0.0504	0.0479	0.0464	0.044	0.0454	0.0431	0.0472	0.0457	0.0457	0.0454	0.0414	0.5712	N
IgM	B.CaseA_V1_V2_Tags_N156QN160Q	C	7	3	0.0686	0.0507	0.0466	0.0462	0.0456	0.0448	0.0441	0.0442	0.0439	0.0435	0.0426	0.0431	0.5639	N
IgG	B.CaseA_V1_V2_Tags	C	4	0	0.0685	0.0586	0.0439	0.0464	0.0453	0.0435	0.044	0.0443	0.0446	0.051	0.0533	0.0429	0.5863	N
IgM	sp400	C	9	0	0.0685	0.0496	0.0504	0.0461	0.0448	0.0454	0.0451	0.0447	0.0493	0.0463	0.0462	0.0484	0.5848	N
IgM	sp400	C	2	5	0.0685	0.0478	0.0425	0.0427	0.0429	0.0495	0.0432	0.0442	0.044	0.0471	0.0416	0.0429	0.5569	N
IgM	sp400	D	8	3	0.0685	0.0589	0.0457	0.0433	0.0437	0.0416	0.042	0.0424	0.0521	0.0469	0.0416	0.0422	0.5689	N
IgG	sp62	B	10	5	0.0684	0.0517	0.046	0.0437	0.0434	0.044	0.0431	0.0433	0.0433	0.0434	0.0421	0.0419	0.5543	N
IgM	sp62	A	6	0	0.0684	0.0501	0.0455	0.0438	0.0441	0.0423	0.0438	0.0423	0.0411	0.0413	0.0426	0.0408	0.5461	N
IgM	B.CaseA_V1_V2_Tags	D	6	4	0.0683	0.0575	0.0545	0.0428	0.0433	0.0434	0.045	0.0424	0.0395	0.0424	0.0431	0.0445	0.5667	N
IgG	JRFL gp140	A	10	0	0.0682	0.0497	0.0458	0.0443	0.0428	0.0429	0.0432	0.0436	0.0433	0.0429	0.0464	0.0444	0.5575	N
IgM	Biotinylated 4E10 (streptavidin tethered)	C	1	1	0.0682	0.0483	0.0466	0.0457	0.0468	0.044	0.0433	0.0451	0.0431	0.0435	0.043	0.0437	0.5613	N
IgM	sp400	A	10	3	0.0682	0.0506	0.0457	0.0459	0.0445	0.0454	0.0439	0.0445	0.0462	0.0447	0.0451	0.0477	0.5724	N
IgG	sp400	B	9	2	0.0681	0.0485	0.0463	0.0428	0.0428	0.0431	0.0436	0.0427	0.0424	0.0427	0.0456	0.0426	0.5512	N
IgG	sp400	D	1	1	0.0681	0.0445	0.0431	0.0456	0.0452	0.0454	0.0429	0.0424	0.0416	0.0426	0.0423	0.0414	0.5451	N
IgM	Biotinylated 4E10 (streptavidin tethered)	A	9	2	0.0681	0.0512	0.0443	0.0464	0.0456	0.0431	0.0437	0.0413	0.0421	0.0417	0.0421	0.0403	0.5499	N
IgM	sp400	A	1	2	0.0681	0.0472	0.0455	0.0387	0.0576	0.0427	0.0444	0.044	0.0539	0.057	0.0417	0.0415	0.5823	N
IgM	sp400	C	8	4	0.0681	0.0514	0.0456	0.0472	0.0445	0.0443	0.0436	0.0456	0.0439	0.0444	0.0434	0.0431	0.5651	N
IgM	sp400	D	5	1	0.0681	0.0478	0.0467	0.0481	0.0446	0.0445	0.0443	0.0429	0.0498	0.0436	0.0429	0.0431	0.5664	N
IgM	B.CaseA_V1_V2_Tags_N156QN160Q	C	10	0	0.0681	0.0524	0.0482	0.0461	0.0443	0.0459	0.0445	0.0445	0.0461	0.0444	0.0444	0.0457	0.5746	N
IgM	B.CaseA_V1_V2_Tags_N156QN160Q	C	4	1	0.068	0.0689	0.0537	0.0488	0.0454	0.0497	0.0445	0.0455	0.0427	0.0444	0.0514	0.045	0.608	N
IgM	Biotinylated 4E10 (streptavidin tethered)	B	7	1	0.0679	0.0517	0.0515	0.0464	0.0482	0.0467	0.0477	0.0488	0.0471	0.0476	0.0532	0.0482	0.605	N
IgM	Biotinylated 4E10 (streptavidin tethered)	B	1	4	0.0678	0.0492	0.045	0.0433	0.0427	0.0421	0.0437	0.0432	0.0429	0.0434	0.0438	0.044	0.5511	N
IgM	B.CaseA_V1_V2_Tags	B	7	1	0.0678	0.0532	0.0465	0.0445	0.0448	0.0446	0.0445	0.0444	0.0444	0.0443	0.0426	0.0458	0.5674	N
IgM	B.CaseA_V1_V2_Tags	D	6	2	0.0678	0.051	0.0459	0.0445	0.0438	0.0471	0.0396	0.0398	0.0401	0.0412	0.0396	0.0396	0.54	N
IgG	sp400	D	3	1	0.0677	0.0514	0.0472	0.0452	0.0468	0.0444	0.0754	0.0454	0.055	0.0431	0.0429	0.0451	0.6096	N
IgG	sp62	D	6	1	0.0677	0.052	0.0505	0.0488	0.0458	0.0457	0.0491	0.0455	0.0459	0.0453	0.0452	0.0448	0.5863	N
IgG	B.CaseA_V1_V2_Tags_N156QN160Q	B	3	3	0.0677	0.0477	0.0439	0.0442	0.0434	0.0465	0.0449	0.043	0.043	0.0428	0.043	0.0425	0.5526	N
IgM	sp62	C	10	1	0.0677	0.053	0.0467	0.0461	0.0454	0.0442	0.0445	0.0447	0.0419	0.0488	0.0441	0.0414	0.5685	N
IgM	sp400	C	6	0	0.0676	0.0514	0.0485	0.0509	0.0448	0.0528	0.0468	0.0531	0.0436	0.0485	0.0438	0.0444	0.5962	N
IgM	Biotinylated 4E10 (streptavidin tethered)	C	1	4	0.0675	0.0498	0.0473	0.0477	0.046	0.0861	0.0445	0.0447	0.045	0.0455	0.0546	0.0455	0.6242	N
IgM	B.CaseA_V1_V2_Tags	D	3	2	0.0675	0.0523	0.0478	0.0456	0.0446	0.0449	0.04	0.039	0.0378	0.0406	0.0404	0.045	0.5455	N
IgM	B.CaseA_V1_V2_Tags	D	3	4	0.0675	0.048	0.0439	0.0418	0.0421	0.042	0.044	0.0438	0.0412	0.0435	0.0433	0.0433	0.5444	N
IgM	sp62	C	4	2	0.0674	0.0489	0.0461	0.0459	0.0447	0.042	0.0445	0.0456	0.0448	0.0448	0.0446	0.0427	0.562	N
IgM	B.CaseA_V1_V2_Tags_N156QN160Q	B	9	2	0.0674	0.0489	0.0463	0.0428	0.044	0.0434	0.0446	0.0434	0.0436	0.0434	0.0532	0.0437	0.5647	N
IgG	Biotinylated 4E10 (streptavidin tethered)	A	1	1	0.0673	0.0453	0.0483	0.0482	0.0436	0.0444	0.0436	0.0428	0.0576	0.042	0.0617	0.0421	0.5869	N
IgG	sp62	B	5	0	0.0673	0.0459	0.0466	0.0432	0.0437	0.0483	0.0425	0.0444	0.0425	0.0421	0.0402	0.0409	0.5476	N
IgM	Biotinylated 4E10 (streptavidin tethered)	B	1	3	0.0673	0.0544	0.0485	0.0453	0.0437	0.0432	0.0433	0.0427	0.043	0.0423	0.0418	0.0426	0.5581	N
IgM	Biotinylated 4E10 (streptavidin tethered)	B	7	5	0.0673	0.0517	0.0448	0.0432	0.0703	0.0434	0.042	0.0419	0.042	0.0422	0.0424	0.0414	0.5726	N
IgM	sp62	A	6	3	0.0672	0.0735	0.0457	0.0485	0.0442	0.0459	0.0458	0.0448	0.0444	0.0433	0.0425	0.0466	0.5924	N
IgM	B.CaseA_V1_V2_Tags	D	9	2	0.0672	0.0511	0.0462	0.0445	0.0448	0.0453	0.0414	0.0413	0.0416	0.0471	0.0436	0.0448	0.5589	N
IgM	sp400	C	3	4	0.0671	0.0541	0.0466	0.0566	0.0447	0.0446	0.0438	0.0425	0.044	0.0427	0.0447	0.045	0.5764	N
IgG	JRFL gp140	B	4	0	0.067	0.0443	0.0456	0.0432	0.0437	0.0465	0.0603	0.0428	0.0424	0.043	0.0426	0.043	0.5644	N
IgM	JRFL gp140	A	1	0	0.067	0.0531	0.047	0.0456	0.0447	0.0446	0.0478	0.0444	0.044	0.0549	0.0451	0.0443	0.5825	N
IgM	B.CaseA_V1_V2_Tags_N156QN160Q	A	5	0	0.067	0.0495	0.0458	0.0446	0.0446	0.0468	0.0451	0.0457	0.0452	0.0448	0.0466	0.0429	0.5686	N
IgM	sp62	A	7	0	0.0669	0.0495	0.0454	0.0436	0.0442	0.0425	0.0422	0.0424	0.0423	0.0414	0.0417	0.0422	0.5443	N
IgG	B.CaseA_V1_V2_Tags_N156QN160Q	A	1	2	0.0668	0.0508	0.0427	0.0435	0.0438	0.0595	0.0463	0.0427	0.0548	0.0416	0.0436	0.0569	0.593	N
IgM	Biotinylated 4E10 (streptavidin tethered)	C	4	4	0.0668	0.0511	0.0462	0.0449	0.0449	0.0457	0.0455	0.0445	0.0451	0.0451	0.0443	0.0497	0.5738	N
IgM	Biotinylated 4E10 (streptavidin tethered)	B	3	1	0.0667	0.0768	0.0497	0.0456	0.0449	0.0467	0.0452	0.0443	0.0438	0.045	0.0437	0.0442	0.5966	N
IgG	B.CaseA_V1_V2_Tags	C	5	1	0.0666	0.048	0.0477	0.0461	0.0462	0.0468	0.0456	0.0552	0.0455	0.0452	0.0467	0.0469	0.5865	N
IgM	Biotinylated 4E10 (streptavidin tethered)	C	4	1	0.0666	0.0511	0.0485	0.0438	0.0444	0.0453	0.043	0.0457	0.0558	0.0493	0.0617	0.0438	0.599	N
IgM	sp400	C	9	4	0.0664	0.0515	0.0518	0.0479	0.044	0.0443	0.0523	0.0437	0.0438	0.0498	0.0433	0.0489	0.5877	N
IgM	sp62	A	9	2	0.0664	0.049	0.0441	0.0478	0.0432	0.0437	0.0445	0.0425	0.0392	0.042	0.0423	0.042	0.5467	N
IgM	sp62	C	8	4	0.0664	0.0589	0.0465	0.0449	0.0445	0.0434	0.0441	0.0428	0.0453	0.0425	0.0431	0.0429	0.5653	N
IgG	Biotinylated 4E10 (streptavidin tethered)	C	6	1	0.0663	0.0492	0.0589	0.0501	0.0476	0.0469	0.0457	0.0476	0.0548	0.0443	0.0489	0.051	0.6113	N
IgM	Biotinylated 4E10 (streptavidin tethered)	C	2	1	0.0662	0.0548	0.0454	0.0447	0.0445	0.0449	0.0449	0.0459	0.0424	0.0444	0.0439	0.0471	0.5691	N
IgM	sp62	B	10	0	0.0662	0.0463	0.0437	0.0407	0.0425	0.0418	0.0452	0.0408	0.042	0.0422	0.0417	0.043	0.5361	N
IgG	sp62	C	10	5	0.0661	0.0522	0.048	0.0458	0.0457	0.0462	0.1002	0.0506	0.0486	0.046	0.0458	0.0492	0.6444	N
IgM	sp400	D	5	0	0.0661	0.0526	0.0458	0.0476	0.0467	0.0443	0.0441	0.0451	0.0434	0.0427	0.0428	0.0507	0.5719	N
IgM	sp62	D	1	0	0.0661	0.0532	0.0466	0.044	0.0454	0.0452	0.0463	0.0447	0.0444	0.0444	0.0437	0.0442	0.5682	N
IgM	B.CaseA_V1_V2_Tags_N156QN160Q	C	3	1	0.0661	0.0539	0.047	0.0459	0.0461	0.0464	0.0457	0.0485	0.0461	0.0452	0.0432	0.0459	0.58	N
IgM	Biotinylated 4E10 (streptavidin tethered)	A	7	3	0.066	0.0484	0.052	0.0499	0.05	0.0454	0.0446	0.044	0.0442	0.0452	0.0427	0.0431	0.5755	N
IgM	sp62	A	9	1	0.066	0.051	0.045	0.0445	0.043	0.0436	0.0428	0.0438	0.0421	0.0418	0.0424	0.0434	0.5494	N
IgM	sp400	D	1	1	0.0658	0.0514	0.0456	0.0472	0.0453	0.0444	0.0439	0.0426	0.0431	0.0439	0.0425	0.0422	0.5579	N
IgM	sp62	A	8	0	0.0658	0.0555	0.0494	0.05	0.0498	0.0429	0.0433	0.0423	0.0431	0.0455	0.0427	0.0422	0.5725	N
IgG	sp400	A	7	0	0.0656	0.0439	0.0445	0.0441	0.0464	0.0437	0.0504	0.0416	0.0423	0.0453	0.0419	0.0463	0.556	N
IgM	Biotinylated 4E10 (streptavidin tethered)	C	8	3	0.0656	0.0503	0.0464	0.046	0.045	0.0458	0.0454	0.0463	0.0457	0.0459	0.0453	0.0454	0.5731	N
IgM	B.CaseA_V1_V2_Tags_N156QN160Q	B	7	1	0.0656	0.0503	0.0452	0.0438	0.0516	0.0445	0.0454	0.0441	0.0444	0.0443	0.0432	0.0488	0.5712	N
IgM	B.CaseA_V1_V2_Tags_N156QN160Q	C	5	1	0.0656	0.0504	0.0558	0.0479	0.0567	0.0453	0.0523	0.047	0.0565	0.0458	0.0467	0.0447	0.6147	N
IgM	Biotinylated 4E10 (streptavidin tethered)	B	2	4	0.0655	0.0495	0.0447	0.0433	0.0429	0.0425	0.0432	0.0433	0.0423	0.0427	0.0434	0.0435	0.5468	N
IgM	Biotinylated 4E10 (streptavidin tethered)	D	1	2	0.0655	0.0538	0.0485	0.0461	0.0447	0.0418	0.045	0.0466	0.0433	0.046	0.0412	0.0406	0.5631	N
IgM	B.CaseA_V1_V2_Tags	D	9	1	0.0655	0.0577	0.0474	0.0464	0.0453	0.0474	0.0406	0.0424	0.0402	0.0393	0.0397	0.0348	0.5467	N
IgG	sp62	C	8	3	0.0654	0.0525	0.0475	0.0493	0.0462	0.0488	0.0463	0.047	0.0492	0.0478	0.0501	0.0486	0.5987	N
IgM	sp400	D	2	3	0.0654	0.0514	0.045	0.0435	0.0442	0.0423	0.0427	0.0417	0.042	0.0423	0.0409	0.0421	0.5435	N
IgM	B.CaseA_V1_V2_Tags	D	9	3	0.0654	0.0488	0.0453	0.0426	0.0405	0.0428	0.0455	0.0452	0.0434	0.0453	0.0444	0.043	0.5522	N
IgG	Biotinylated 4E10 (streptavidin tethered)	A	5	3	0.0653	0.0477	0.044	0.044	0.0447	0.0476	0.0453	0.0451	0.0437	0.046	0.0504	0.0438	0.5676	N
IgM	Biotinylated 4E10 (streptavidin tethered)	D	4	2	0.0653	0.0453	0.0452	0.0462	0.0434	0.0474	0.0449	0.0434	0.0455	0.0448	0.046	0.0432	0.5606	N
IgM	Biotinylated 4E10 (streptavidin tethered)	A	2	4	0.0652	0.0472	0.0453	0.0461	0.0462	0.0437	0.0428	0.0436	0.0427	0.0438	0.0441	0.0442	0.5549	N
IgM	sp400	C	1	4	0.0652	0.0468	0.0577	0.0436	0.0445	0.045	0.0434	0.0445	0.045	0.0448	0.0525	0.0563	0.5893	N
IgM	sp400	D	1	2	0.0652	0.0466	0.0435	0.0434	0.0428	0.0453	0.0434	0.0426	0.0424	0.0435	0.0468	0.0769	0.5824	N
IgM	sp62	C	3	4	0.0652	0.0488	0.0452	0.0436	0.043	0.0436	0.0432	0.046	0.0424	0.0423	0.0431	0.0432	0.5496	N
IgM	sp400	D	5	2	0.0651	0.0441	0.044	0.0433	0.0433	0.0438	0.0452	0.0442	0.0454	0.0437	0.0436	0.0472	0.5529	N
IgM	sp62	A	6	4	0.0651	0.0468	0.0466	0.0457	0.0478	0.0455	0.0462	0.0503	0.0613	0.0456	0.0446	0.0493	0.5948	N
IgM	B.CaseA_V1_V2_Tags	D	7	1	0.0651	0.0615	0.0445	0.0439	0.0465	0.0467	0.0408	0.0413	0.0424	0.0411	0.0397	0.0443	0.5578	N
IgM	sp400	C	1	2	0.065	0.0512	0.0594	0.0452	0.0432	0.046	0.0449	0.0446	0.0485	0.045	0.0453	0.0486	0.5869	N
IgG	Biotinylated 4E10 (streptavidin tethered)	D	3	3	0.0649	0.048	0.0467	0.0465	0.0457	0.0454	0.0451	0.0461	0.0449	0.0444	0.0435	0.0452	0.5664	N
IgG	sp62	C	4	1	0.0649	0.0458	0.041	0.0432	0.0443	0.0448	0.044	0.0428	0.0433	0.0427	0.045	0.0437	0.5455	N
IgM	Biotinylated 4E10 (streptavidin tethered)	D	2	1	0.0649	0.0497	0.0475	0.0442	0.0502	0.0443	0.0443	0.0439	0.0418	0.0427	0.0422	0.0439	0.5596	N
IgM	sp62	C	9	0	0.0649	0.0526	0.0467	0.0506	0.0472	0.0446	0.0437	0.043	0.0441	0.0446	0.0445	0.0465	0.573	N
IgM	sp62	C	2	2	0.0649	0.0491	0.046	0.0437	0.0465	0.0439	0.0438	0.0408	0.0428	0.044	0.0436	0.0435	0.5526	N
IgM	B.CaseA_V1_V2_Tags_N156QN160Q	C	2	1	0.0649	0.0573	0.0495	0.0511	0.0459	0.0518	0.0452	0.0527	0.0442	0.0438	0.044	0.0446	0.595	N
IgG	Biotinylated 4E10 (streptavidin tethered)	A	7	3	0.0648	0.0491	0.0461	0.0564	0.0436	0.0475	0.0433	0.044	0.0437	0.0452	0.0437	0.043	0.5704	N
IgM	Biotinylated 4E10 (streptavidin tethered)	A	4	3	0.0648	0.0534	0.0486	0.0441	0.0446	0.049	0.0443	0.0473	0.0458	0.0436	0.0425	0.0428	0.5708	N
IgM	sp400	A	4	4	0.0648	0.049	0.045	0.0446	0.0446	0.045	0.0447	0.0441	0.049	0.0443	0.044	0.0534	0.5725	N
IgM	sp400	C	7	0	0.0648	0.0439	0.0432	0.0458	0.0453	0.0456	0.0454	0.0439	0.0435	0.0446	0.0462	0.0454	0.5576	N
IgM	B.CaseA_V1_V2_Tags	A	5	1	0.0646	0.0499	0.0648	0.0468	0.0492	0.0465	0.0449	0.0452	0.0444	0.046	0.0472	0.0461	0.5956	N
IgM	B.CaseA_V1_V2_Tags	D	8	1	0.0646	0.0502	0.051	0.0486	0.0444	0.0444	0.0405	0.0433	0.0408	0.041	0.0397	0.0391	0.5476	N
IgM	B.CaseA_V1_V2_Tags_N156QN160Q	A	10	0	0.0646	0.0508	0.0477	0.046	0.0446	0.0448	0.0464	0.0432	0.0426	0.0452	0.0446	0.0452	0.5657	N
IgM	B.CaseA_V1_V2_Tags_N156QN160Q	B	10	0	0.0646	0.0464	0.0458	0.0446	0.0452	0.0447	0.0448	0.0447	0.0493	0.0486	0.045	0.0557	0.5794	N
IgG	sp62	B	10	2	0.0645	0.0492	0.0437	0.0414	0.0409	0.0421	0.0455	0.0471	0.0413	0.041	0.0406	0.041	0.5383	N
IgM	Biotinylated 4E10 (streptavidin tethered)	B	3	4	0.0645	0.0479	0.0433	0.0427	0.0505	0.0431	0.0429	0.0425	0.0417	0.0421	0.0422	0.0431	0.5465	N
IgM	sp62	A	5	0	0.0645	0.049	0.0589	0.0453	0.0445	0.0656	0.0434	0.0459	0.0453	0.0414	0.0446	0.0502	0.5986	N
IgM	sp62	C	7	4	0.0645	0.0575	0.0472	0.0466	0.045	0.044	0.0485	0.0467	0.0448	0.044	0.0435	0.0448	0.5771	N
IgM	JRFL gp140	C	4	1	0.0645	0.05	0.0462	0.0447	0.0437	0.0448	0.0447	0.0434	0.0434	0.0439	0.0435	0.0455	0.5583	N
IgG	Biotinylated 4E10 (streptavidin tethered)	A	2	4	0.0644	0.0509	0.0479	0.0481	0.0434	0.0434	0.0435	0.0438	0.0425	0.0453	0.0446	0.0439	0.5617	N
IgM	sp400	C	2	1	0.0644	0.0514	0.0457	0.0457	0.0465	0.0454	0.0466	0.0432	0.0433	0.0432	0.0437	0.0451	0.5642	N
IgM	B.CaseA_V1_V2_Tags	C	4	2	0.0644	0.0641	0.0547	0.045	0.0546	0.045	0.0447	0.0441	0.0441	0.0436	0.0442	0.0441	0.5926	N
IgM	B.CaseA_V1_V2_Tags_N156QN160Q	C	1	0	0.0644	0.0536	0.05	0.0485	0.0446	0.051	0.0454	0.0558	0.0517	0.0464	0.0449	0.0476	0.6039	N
IgG	B.CaseA_V1_V2_Tags	C	1	1	0.0643	0.0472	0.0558	0.0482	0.0473	0.0457	0.048	0.0448	0.0457	0.0448	0.0473	0.0451	0.5842	N
IgM	Biotinylated 4E10 (streptavidin tethered)	A	4	4	0.0643	0.0519	0.0451	0.0484	0.0511	0.0478	0.0451	0.0437	0.0437	0.0447	0.0438	0.0497	0.5793	N
IgM	Biotinylated 4E10 (streptavidin tethered)	B	7	3	0.0643	0.0475	0.0476	0.0429	0.0447	0.043	0.043	0.0425	0.0462	0.0443	0.044	0.0415	0.5515	N
IgM	sp400	A	4	3	0.0643	0.046	0.0474	0.0455	0.0469	0.0444	0.0443	0.0434	0.044	0.043	0.0426	0.0463	0.5581	N
IgM	sp400	C	5	5	0.0643	0.0487	0.0452	0.0442	0.0438	0.0438	0.049	0.0444	0.0868	0.044	0.0435	0.045	0.6027	N
IgM	sp62	B	8	2	0.0643	0.0495	0.0443	0.0433	0.0432	0.0433	0.0412	0.0434	0.0439	0.0429	0.0438	0.0454	0.5485	N
IgM	JRFL gp140	B	4	0	0.0643	0.0484	0.0474	0.0466	0.045	0.0448	0.044	0.0456	0.0445	0.0432	0.0433	0.0444	0.5615	N
IgM	sp400	B	9	3	0.0641	0.0477	0.0448	0.0436	0.0429	0.0427	0.0422	0.0446	0.0426	0.0427	0.0423	0.0439	0.5441	N
IgM	Biotinylated 4E10 (streptavidin tethered)	A	6	1	0.064	0.0492	0.055	0.1056	0.0458	0.0495	0.0455	0.0446	0.0457	0.0446	0.0449	0.0435	0.6379	N
IgG	B.CaseA_V1_V2_Tags	B	2	2	0.0639	0.0499	0.0444	0.0433	0.0427	0.0428	0.0442	0.042	0.0425	0.0416	0.0413	0.0419	0.5405	N
IgM	B.CaseA_V1_V2_Tags_N156QN160Q	C	7	2	0.0639	0.0503	0.0472	0.0497	0.0457	0.0531	0.0453	0.0451	0.0456	0.0445	0.0469	0.0442	0.5815	N
IgG	Biotinylated 4E10 (streptavidin tethered)	D	9	2	0.0638	0.0472	0.0433	0.0434	0.042	0.0424	0.043	0.0422	0.0423	0.0451	0.0407	0.044	0.5394	N
IgM	Biotinylated 4E10 (streptavidin tethered)	A	8	1	0.0637	0.0457	0.0452	0.05	0.0389	0.0453	0.0429	0.0486	0.0434	0.0456	0.0433	0.0375	0.5501	N
IgM	sp400	A	5	3	0.0637	0.0474	0.0461	0.0457	0.0452	0.0483	0.0456	0.0453	0.0435	0.0459	0.0434	0.0489	0.569	N
IgM	Biotinylated 4E10 (streptavidin tethered)	B	7	2	0.0636	0.0497	0.0463	0.0454	0.0451	0.0452	0.0448	0.0452	0.0456	0.0455	0.0443	0.0455	0.5662	N
IgM	sp400	D	9	4	0.0636	0.0462	0.0454	0.0432	0.043	0.0419	0.0431	0.0425	0.0412	0.0426	0.0435	0.0429	0.5391	N
IgM	sp62	A	7	2	0.0636	0.0475	0.0446	0.0426	0.0425	0.0547	0.0436	0.04	0.0417	0.0419	0.0416	0.042	0.5463	N
IgM	sp62	D	1	5	0.0636	0.0486	0.0434	0.0436	0.0433	0.0455	0.0429	0.0424	0.0419	0.0409	0.0408	0.042	0.5389	N
IgM	JRFL gp140	A	9	0	0.0636	0.0495	0.0443	0.0451	0.05	0.0737	0.0425	0.0471	0.0433	0.0427	0.0457	0.0445	0.592	N
IgM	sp62	B	5	0	0.0635	0.0455	0.0442	0.0425	0.0427	0.044	0.0431	0.0407	0.0424	0.0415	0.0411	0.0422	0.5334	N
IgM	Biotinylated 4E10 (streptavidin tethered)	A	10	3	0.0634	0.0511	0.0477	0.045	0.0447	0.0436	0.0465	0.0423	0.0422	0.0442	0.0446	0.0448	0.5601	N
IgM	Biotinylated 4E10 (streptavidin tethered)	B	4	2	0.0634	0.0612	0.0467	0.0449	0.0444	0.0456	0.0445	0.0457	0.0454	0.0457	0.0411	0.0413	0.5699	N
IgM	sp400	D	2	1	0.0634	0.0534	0.0457	0.0469	0.0441	0.0451	0.0461	0.0426	0.0478	0.0431	0.0429	0.0427	0.5638	N
IgM	sp62	A	2	1	0.0634	0.0471	0.045	0.0439	0.0443	0.0424	0.042	0.043	0.0421	0.0433	0.0486	0.0429	0.548	N
IgM	JRFL gp140	C	3	1	0.0634	0.0585	0.0447	0.0448	0.0448	0.0434	0.0436	0.0429	0.0429	0.0447	0.0429	0.0516	0.5682	N
IgG	JRFL gp140	D	10	1	0.0633	0.0499	0.0487	0.0476	0.0444	0.0478	0.045	0.0435	0.0444	0.0431	0.0428	0.0429	0.5634	N
IgM	Biotinylated 4E10 (streptavidin tethered)	B	2	1	0.0633	0.0501	0.0481	0.0468	0.0463	0.047	0.0456	0.0453	0.0439	0.0435	0.0512	0.0513	0.5824	N
IgM	Biotinylated 4E10 (streptavidin tethered)	C	1	0	0.0633	0.0599	0.0483	0.0473	0.0463	0.048	0.0483	0.0461	0.0447	0.0443	0.0444	0.0448	0.5857	N
IgM	sp400	A	4	1	0.0633	0.0472	0.0463	0.0629	0.0493	0.0436	0.043	0.0387	0.04	0.0424	0.0422	0.0429	0.5618	N
IgM	sp400	A	10	4	0.0633	0.0512	0.0461	0.0469	0.0941	0.0464	0.0465	0.0451	0.0477	0.0457	0.0476	0.0456	0.6262	N
IgM	sp400	C	8	2	0.0633	0.0535	0.0463	0.0466	0.0449	0.0446	0.0476	0.0474	0.0451	0.0478	0.0436	0.0483	0.579	N
IgG	sp62	A	1	3	0.0632	0.0618	0.0519	0.047	0.048	0.0508	0.0508	0.052	0.0463	0.0569	0.0474	0.0551	0.6312	N
IgG	Biotinylated 4E10 (streptavidin tethered)	A	4	2	0.0631	0.0487	0.0445	0.0437	0.0571	0.0436	0.0415	0.0417	0.0428	0.0425	0.0527	0.0464	0.5683	N
IgM	Biotinylated 4E10 (streptavidin tethered)	C	5	3	0.0631	0.0502	0.0467	0.0458	0.0462	0.0458	0.0571	0.0451	0.047	0.0438	0.044	0.0449	0.5797	N
IgM	Biotinylated 4E10 (streptavidin tethered)	C	10	5	0.0631	0.0463	0.0455	0.045	0.0453	0.047	0.0457	0.0431	0.0428	0.0429	0.0424	0.0425	0.5516	N
IgM	sp400	C	10	2	0.0631	0.0483	0.0473	0.0446	0.0486	0.0458	0.0464	0.0449	0.044	0.0454	0.0455	0.0486	0.5725	N
IgM	sp400	D	1	5	0.0631	0.0491	0.0445	0.0438	0.0427	0.0429	0.0426	0.0424	0.0435	0.0411	0.0408	0.0417	0.5382	N
IgM	sp400	D	1	0	0.0629	0.0547	0.0492	0.049	0.0464	0.0479	0.0457	0.0461	0.045	0.0445	0.0446	0.0439	0.5799	N
IgM	JRFL gp140	A	8	1	0.0629	0.0484	0.045	0.0484	0.0435	0.0442	0.0442	0.0448	0.0443	0.0437	0.0433	0.0431	0.5558	N
IgM	sp400	C	10	3	0.0628	0.0501	0.0464	0.0456	0.0444	0.0451	0.0435	0.0452	0.0446	0.0443	0.0433	0.0438	0.5591	N
IgM	B.CaseA_V1_V2_Tags	B	5	0	0.0628	0.0479	0.0457	0.0434	0.0434	0.0444	0.0439	0.0443	0.0453	0.0422	0.0422	0.0429	0.5484	N
IgM	B.CaseA_V1_V2_Tags	C	1	1	0.0628	0.051	0.053	0.0467	0.0452	0.0442	0.0445	0.0437	0.0566	0.0471	0.0434	0.0436	0.5818	N
IgM	B.CaseA_V1_V2_Tags_N156QN160Q	A	3	1	0.0628	0.0481	0.0459	0.0459	0.0438	0.0443	0.044	0.0441	0.0439	0.0457	0.0443	0.0449	0.5577	N
IgM	sp400	B	10	1	0.0627	0.0484	0.0453	0.0448	0.0447	0.045	0.0441	0.0446	0.044	0.0538	0.0439	0.0458	0.5671	N
IgM	sp400	C	1	5	0.0627	0.0596	0.0432	0.0433	0.0476	0.0439	0.0442	0.0447	0.0455	0.0487	0.0543	0.0438	0.5815	N
IgM	sp62	D	8	0	0.0627	0.046	0.0435	0.0434	0.0431	0.0427	0.0426	0.0433	0.043	0.043	0.0435	0.0455	0.5423	N
IgM	B.CaseA_V1_V2_Tags_N156QN160Q	B	5	0	0.0627	0.0485	0.0462	0.0478	0.0453	0.0455	0.0464	0.0455	0.0458	0.0457	0.0438	0.0454	0.5686	N
IgG	sp62	A	3	4	0.0626	0.0494	0.0616	0.0468	0.0452	0.0444	0.0446	0.0502	0.045	0.0456	0.0433	0.0483	0.587	N
IgM	Biotinylated 4E10 (streptavidin tethered)	A	3	0	0.0626	0.0473	0.0438	0.0454	0.0453	0.0455	0.0448	0.0444	0.0432	0.0436	0.0434	0.0427	0.552	N
IgG	sp62	A	5	0	0.0625	0.0431	0.0449	0.0441	0.0456	0.0436	0.0444	0.0429	0.0423	0.0445	0.0413	0.0421	0.5413	N
IgM	sp400	A	9	3	0.0624	0.0574	0.0455	0.0445	0.0456	0.0449	0.0452	0.0444	0.047	0.0456	0.0478	0.0477	0.578	N
IgM	sp400	D	8	4	0.0623	0.0478	0.0424	0.0433	0.0413	0.042	0.0452	0.0424	0.0429	0.042	0.0416	0.0429	0.5361	N
IgM	B.CaseA_V1_V2_Tags_N156QN160Q	C	8	1	0.0622	0.0527	0.0484	0.0559	0.0466	0.0455	0.0455	0.0458	0.046	0.0492	0.0429	0.0424	0.5831	N
IgG	Biotinylated 4E10 (streptavidin tethered)	A	6	3	0.0621	0.0457	0.0452	0.0521	0.0501	0.0495	0.0457	0.0463	0.0424	0.0486	0.044	0.0445	0.5762	N
IgM	Biotinylated 4E10 (streptavidin tethered)	B	10	5	0.0621	0.048	0.0441	0.044	0.0433	0.0429	0.0425	0.0439	0.0418	0.0412	0.0414	0.0425	0.5377	N
IgM	sp62	B	10	1	0.0621	0.0498	0.0455	0.0434	0.0431	0.0437	0.0439	0.0456	0.0436	0.0431	0.0426	0.0398	0.5462	N
IgM	B.CaseA_V1_V2_Tags	C	10	1	0.0621	0.0496	0.0475	0.0453	0.0457	0.0476	0.0447	0.0451	0.0446	0.0457	0.0444	0.047	0.5693	N
IgM	Biotinylated 4E10 (streptavidin tethered)	D	6	1	0.062	0.0457	0.0455	0.0436	0.0482	0.0442	0.0431	0.0435	0.0433	0.0436	0.0443	0.0439	0.5509	N
IgM	sp400	D	7	0	0.0619	0.0479	0.0456	0.0511	0.0449	0.0449	0.0435	0.0434	0.0499	0.044	0.0425	0.0512	0.5708	N
IgM	sp62	C	3	5	0.0619	0.0484	0.0468	0.0446	0.0443	0.0429	0.0444	0.0429	0.0434	0.0428	0.043	0.0433	0.5487	N
IgM	sp62	C	5	5	0.0619	0.0487	0.0447	0.0447	0.0457	0.0446	0.0415	0.0416	0.0425	0.0439	0.0396	0.0452	0.5446	N
IgM	sp62	D	4	2	0.0619	0.0463	0.045	0.0433	0.0442	0.0427	0.0429	0.0445	0.0435	0.0431	0.0434	0.0409	0.5417	N
IgG	Biotinylated 4E10 (streptavidin tethered)	C	5	1	0.0618	0.0547	0.0517	0.0478	0.0448	0.0501	0.0447	0.0432	0.0443	0.046	0.0448	0.0457	0.5796	N
IgM	Biotinylated 4E10 (streptavidin tethered)	A	9	4	0.0618	0.0478	0.048	0.0454	0.0446	0.0446	0.0466	0.0446	0.045	0.0454	0.0523	0.0449	0.571	N
IgM	Biotinylated 4E10 (streptavidin tethered)	C	9	3	0.0618	0.0488	0.0462	0.0472	0.0447	0.0453	0.0452	0.0463	0.0451	0.0527	0.0448	0.0447	0.5728	N
IgG	sp62	B	6	4	0.0617	0.0458	0.0463	0.0448	0.0444	0.0441	0.0439	0.0434	0.043	0.0428	0.0426	0.0451	0.5479	N
IgM	sp400	B	9	4	0.0617	0.0497	0.045	0.0441	0.0426	0.0426	0.0428	0.044	0.0432	0.0431	0.0423	0.0419	0.543	N
IgM	sp400	B	9	5	0.0617	0.0495	0.0432	0.0437	0.0431	0.0433	0.0433	0.0433	0.0477	0.044	0.0428	0.0437	0.5493	N
IgG	sp62	A	1	5	0.0616	0.0495	0.045	0.0444	0.0441	0.0461	0.0452	0.0462	0.0454	0.0486	0.0466	0.0447	0.5674	N
IgM	Biotinylated 4E10 (streptavidin tethered)	A	1	0	0.0616	0.0478	0.0459	0.0455	0.0485	0.0513	0.0527	0.0466	0.0429	0.0427	0.0444	0.0508	0.5807	N
IgM	Biotinylated 4E10 (streptavidin tethered)	B	5	4	0.0616	0.046	0.0436	0.0429	0.043	0.0437	0.0425	0.043	0.0425	0.0425	0.0424	0.0425	0.5362	N
IgM	sp400	A	7	5	0.0616	0.05	0.0447	0.0442	0.0448	0.0443	0.0445	0.0448	0.0449	0.0456	0.0448	0.0448	0.559	N
IgM	sp400	D	7	4	0.0616	0.052	0.0415	0.0405	0.0436	0.0438	0.0437	0.0428	0.0427	0.0456	0.0415	0.0452	0.5445	N
IgM	sp400	D	10	3	0.0615	0.0458	0.0451	0.0417	0.0419	0.0412	0.0423	0.0414	0.0408	0.0418	0.0413	0.0431	0.5279	N
IgM	sp62	C	3	2	0.0615	0.0552	0.0461	0.0444	0.0455	0.0442	0.0424	0.0441	0.0449	0.0443	0.0449	0.0451	0.5626	N
IgG	B.CaseA_V1_V2_Tags	D	1	2	0.0614	0.047	0.0448	0.044	0.0441	0.045	0.0444	0.0437	0.0462	0.0435	0.0389	0.0426	0.5456	N
IgM	Biotinylated 4E10 (streptavidin tethered)	A	1	1	0.0614	0.0474	0.0467	0.0468	0.0481	0.0442	0.048	0.0425	0.0398	0.0409	0.0405	0.0381	0.5444	N
IgM	sp400	D	8	2	0.0614	0.0466	0.0432	0.0433	0.0434	0.044	0.043	0.0436	0.0434	0.0429	0.0437	0.0457	0.5442	N
IgM	sp62	A	3	0	0.0614	0.0618	0.0464	0.0462	0.0447	0.043	0.0434	0.0427	0.0425	0.0424	0.0417	0.0423	0.5585	N
IgM	B.CaseA_V1_V2_Tags	C	6	1	0.0614	0.0527	0.0486	0.0465	0.0469	0.0464	0.0467	0.0472	0.0449	0.0497	0.0537	0.0447	0.5894	N
IgG	sp62	C	2	3	0.0613	0.0526	0.0477	0.0472	0.0471	0.0479	0.0461	0.0467	0.0508	0.0484	0.045	0.0435	0.5843	N
IgM	Biotinylated 4E10 (streptavidin tethered)	A	7	4	0.0613	0.0585	0.0453	0.0454	0.0458	0.0471	0.0478	0.0463	0.0502	0.0461	0.0463	0.048	0.5881	N
IgM	sp62	C	3	1	0.0613	0.0476	0.0479	0.045	0.0488	0.0445	0.0441	0.044	0.0441	0.0434	0.0441	0.0435	0.5583	N
IgM	B.CaseA_V1_V2_Tags_N156QN160Q	C	9	1	0.0613	0.0584	0.0492	0.047	0.0458	0.0443	0.0495	0.0453	0.0429	0.0429	0.0429	0.0454	0.5749	N
IgG	Biotinylated 4E10 (streptavidin tethered)	A	6	1	0.0612	0.056	0.0479	0.0458	0.0455	0.0457	0.0445	0.0544	0.043	0.0444	0.0433	0.0436	0.5753	N
IgG	B.CaseA_V1_V2_Tags_N156QN160Q	A	9	2	0.0612	0.049	0.0505	0.0435	0.0442	0.0492	0.044	0.05	0.049	0.0421	0.0422	0.0432	0.5681	N
IgM	sp400	A	10	1	0.0612	0.0472	0.0416	0.042	0.0414	0.0455	0.0422	0.0476	0.0428	0.0454	0.0422	0.0429	0.542	N
IgM	sp400	B	6	2	0.0612	0.0485	0.0426	0.0416	0.0428	0.0446	0.0431	0.0438	0.0434	0.0442	0.0438	0.0595	0.5591	N
IgM	JRFL gp140	A	10	0	0.0612	0.0492	0.0475	0.0433	0.043	0.0434	0.0455	0.0424	0.0426	0.0434	0.0493	0.0426	0.5534	N
IgM	JRFL gp140	C	5	0	0.0612	0.0609	0.0463	0.0559	0.0601	0.0451	0.0438	0.0466	0.043	0.0424	0.0427	0.0432	0.5912	N
IgM	JRFL gp140	C	8	0	0.0612	0.0485	0.045	0.0439	0.0435	0.0428	0.0437	0.0478	0.0438	0.0441	0.0455	0.0499	0.5597	N
IgG	sp62	D	5	2	0.061	0.0461	0.0431	0.043	0.0418	0.0433	0.0427	0.0428	0.0421	0.0416	0.041	0.043	0.5315	N
IgG	B.CaseA_V1_V2_Tags_N156QN160Q	B	5	2	0.061	0.0491	0.047	0.0435	0.0516	0.0514	0.0422	0.0423	0.0414	0.0419	0.042	0.0428	0.5562	N
IgM	Biotinylated 4E10 (streptavidin tethered)	B	4	3	0.061	0.0481	0.0437	0.0432	0.0424	0.0443	0.0432	0.0429	0.0419	0.0413	0.0426	0.041	0.5356	N
IgM	sp62	C	5	0	0.061	0.0478	0.0453	0.045	0.0447	0.0453	0.045	0.0457	0.0454	0.0445	0.0434	0.0427	0.5558	N
IgM	JRFL gp140	C	1	1	0.061	0.0487	0.0458	0.0453	0.0489	0.0448	0.0455	0.0453	0.0563	0.0453	0.0441	0.0508	0.5818	N
IgM	Biotinylated 4E10 (streptavidin tethered)	C	9	5	0.0609	0.0485	0.0467	0.0455	0.0475	0.0453	0.0447	0.0432	0.0408	0.0432	0.0433	0.0421	0.5517	N
IgM	Biotinylated 4E10 (streptavidin tethered)	A	9	0	0.0608	0.0472	0.0474	0.0438	0.0421	0.043	0.0435	0.0428	0.0448	0.0412	0.0442	0.0431	0.5439	N
IgM	Biotinylated 4E10 (streptavidin tethered)	B	10	3	0.0608	0.0459	0.043	0.0429	0.0642	0.0418	0.0429	0.0424	0.0432	0.0452	0.0434	0.0418	0.5575	N
IgM	sp400	A	6	1	0.0608	0.0518	0.0458	0.048	0.0419	0.0521	0.0466	0.0429	0.0477	0.0441	0.0442	0.0442	0.5701	N
IgM	sp400	C	9	2	0.0608	0.0475	0.0451	0.0435	0.0437	0.0451	0.0445	0.0489	0.0423	0.048	0.0465	0.0477	0.5636	N
IgM	sp62	C	8	0	0.0608	0.0503	0.0471	0.0462	0.0455	0.0739	0.0455	0.0462	0.0434	0.0448	0.0448	0.0455	0.594	N
IgM	sp62	C	5	4	0.0608	0.0495	0.045	0.0451	0.0438	0.0448	0.0461	0.0452	0.0451	0.0437	0.0442	0.0445	0.5578	N
IgM	B.CaseA_V1_V2_Tags	C	10	0	0.0608	0.0491	0.0522	0.0461	0.0468	0.0463	0.0448	0.0442	0.0438	0.0425	0.0437	0.0433	0.5636	N
IgG	B.CaseA_V1_V2_Tags_N156QN160Q	A	10	2	0.0607	0.0465	0.0445	0.0437	0.044	0.0437	0.0439	0.0434	0.059	0.0424	0.0461	0.0437	0.5616	N
IgM	Biotinylated 4E10 (streptavidin tethered)	B	3	5	0.0607	0.0502	0.0441	0.0428	0.0424	0.0427	0.0427	0.042	0.0421	0.0418	0.042	0.0419	0.5354	N
IgM	Biotinylated 4E10 (streptavidin tethered)	C	8	5	0.0607	0.049	0.0466	0.0453	0.0457	0.0451	0.0457	0.0429	0.0449	0.0425	0.0415	0.0427	0.5526	N
IgG	B.CaseA_V1_V2_Tags	D	2	0	0.0605	0.0448	0.0436	0.0444	0.0841	0.0512	0.0474	0.0446	0.0538	0.0544	0.0476	0.0449	0.6213	N
IgM	Biotinylated 4E10 (streptavidin tethered)	B	5	2	0.0605	0.0478	0.0454	0.0448	0.0448	0.0435	0.0449	0.0453	0.0457	0.0446	0.0435	0.0467	0.5575	N
IgM	sp400	D	7	2	0.0605	0.0478	0.0433	0.0438	0.0434	0.0435	0.0443	0.0436	0.0421	0.0436	0.0441	0.045	0.545	N
IgM	sp62	A	2	2	0.0605	0.0467	0.0423	0.0409	0.0411	0.0409	0.0411	0.0418	0.0412	0.0411	0.0406	0.0382	0.5164	N
[truncated: 880 more rows]
